# Supplementary material for: Lipidome Atlas of the Developing Heart Uncovers Dynamic Membrane Lipid Attributes Underlying Cardiac Structural and Metabolic Maturation
Source: Research (Wash D C). 2022 Dec 19;2022:0006. doi: 10.34133/research.0006 (PMC11407523; doi:10.34133/research.0006)
Supplement: Supplementary 2 — Table S1. DDGs in Trajectory 1 (early). Table S2. DDLs in Trajectory 1 (early). Table S3. DDGs in Trajectory 2 (late). Table S4. DDLs in Trajectory 2 (late). Table S5. DDGs in Trajectory 3 (peak at birth). Table S6. DDLs in Trajectory 3 (peak at birth). Table S7. Lipid identification approach. Table S8. Method LOD and LLOQ. Table S9. Table of MRM transitions for reported lipids. [file research.0006.f2.xlsx]

## Sheet: Supplemental Table S1
Supplemental Table 2 - DDGs in Trajectory 1
gene_C10	entrezgene_id	ensembl_gene_id	external_gene_name	description	Selected	gene_biotype	cluster
386	66525	ENSMUSG00000003438	Timm50	translocase of inner mitochondrial membrane 50 [Source:MGI Symbol;Acc:MGI:1913775]	1	protein_coding	10
912	140486	ENSMUSG00000013415	Igf2bp1	insulin-like growth factor 2 mRNA binding protein 1 [Source:MGI Symbol;Acc:MGI:1890357]	1	protein_coding	10
1187	74451	ENSMUSG00000017715	Pgs1	phosphatidylglycerophosphate synthase 1 [Source:MGI Symbol;Acc:MGI:1921701]	1	protein_coding	10
2637	223920	ENSMUSG00000023045	Soat2	sterol O-acyltransferase 2 [Source:MGI Symbol;Acc:MGI:1332226]	1	protein_coding	10
2951	107029	ENSMUSG00000024556	Me2	malic enzyme 2, NAD(+)-dependent, mitochondrial [Source:MGI Symbol;Acc:MGI:2147351]	1	protein_coding	10
3167	84095	ENSMUSG00000025178	Pi4k2a	phosphatidylinositol 4-kinase type 2 alpha [Source:MGI Symbol;Acc:MGI:1934031]	1	protein_coding	10
4297	22234	ENSMUSG00000028381	Ugcg	UDP-glucose ceramide glucosyltransferase [Source:MGI Symbol;Acc:MGI:1332243]	1	protein_coding	10
4379	18786	ENSMUSG00000028577	Plaa	phospholipase A2, activating protein [Source:MGI Symbol;Acc:MGI:104810]	1	protein_coding	10
4393	16975	ENSMUSG00000028613	Lrp8	low density lipoprotein receptor-related protein 8, apolipoprotein e receptor [Source:MGI Symbol;Acc:MGI:1340044]	1	protein_coding	10
4593	79554	ENSMUSG00000029073	Cptp	ceramide-1-phosphate transfer protein [Source:MGI Symbol;Acc:MGI:1933107]	1	protein_coding	10
8983	233549	ENSMUSG00000052396	Mogat2	monoacylglycerol O-acyltransferase 2 [Source:MGI Symbol;Acc:MGI:2663253]	1	protein_coding	10
9116	16891	ENSMUSG00000053846	Lipg	lipase, endothelial [Source:MGI Symbol;Acc:MGI:1341803]	1	protein_coding	10
3745	14571	ENSMUSG00000026827	Gpd2	glycerol phosphate dehydrogenase 2, mitochondrial [Source:MGI Symbol;Acc:MGI:99778]	1	protein_coding	10
5960	75769	ENSMUSG00000033342	Plppr5	phospholipid phosphatase related 5 [Source:MGI Symbol;Acc:MGI:1923019]	1	protein_coding	10
gene_C17	entrezgene_id	ensembl_gene_id	external_gene_name	description	Selected	gene_biotype	cluster
2709	68262	ENSMUSG00000023827	Agpat4	1-acylglycerol-3-phosphate O-acyltransferase 4 (lysophosphatidic acid acyltransferase, delta) [Source:MGI Symbol;Acc:MGI:1915512]	1	protein_coding	17
3275	27388	ENSMUSG00000025495	Ptdss2	phosphatidylserine synthase 2 [Source:MGI Symbol;Acc:MGI:1351664]	1	protein_coding	17
7692	18770	ENSMUSG00000041237	Pklr	pyruvate kinase liver and red blood cell [Source:MGI Symbol;Acc:MGI:97604]	1	protein_coding	17
8939	333182	ENSMUSG00000051811	Cox6b2	cytochrome c oxidase subunit 6B2 [Source:MGI Symbol;Acc:MGI:3044182]	1	protein_coding	17
2333	68646	ENSMUSG00000022253	Nadk2	NAD kinase 2, mitochondrial [Source:MGI Symbol;Acc:MGI:1915896]	1	protein_coding	17
6383	217593	ENSMUSG00000035472	Slc25a21	solute carrier family 25 (mitochondrial oxodicarboxylate carrier), member 21 [Source:MGI Symbol;Acc:MGI:2445059]	1	protein_coding	17
8366	215456	ENSMUSG00000046338	Gpat2	glycerol-3-phosphate acyltransferase 2, mitochondrial [Source:MGI Symbol;Acc:MGI:2684962]	1	protein_coding	17
9347	239552	ENSMUSG00000056656	Apol8	apolipoprotein L 8 [Source:MGI Symbol;Acc:MGI:2444921]	1	protein_coding	17
2077	210992	ENSMUSG00000021608	Lpcat1	lysophosphatidylcholine acyltransferase 1 [Source:MGI Symbol;Acc:MGI:2384812]	1	protein_coding	17
gene_C6	entrezgene_id	ensembl_gene_id	external_gene_name	description	Selected	gene_biotype	cluster
25	18618	ENSMUSG00000000301	Pemt	phosphatidylethanolamine N-methyltransferase [Source:MGI Symbol;Acc:MGI:104535]	1	protein_coding	6
606	77626	ENSMUSG00000005899	Smpd4	sphingomyelin phosphodiesterase 4 [Source:MGI Symbol;Acc:MGI:1924876]	1	protein_coding	6
864	76267	ENSMUSG00000010663	Fads1	fatty acid desaturase 1 [Source:MGI Symbol;Acc:MGI:1923517]	1	protein_coding	6
1772	14635	ENSMUSG00000020766	Galk1	galactokinase 1 [Source:MGI Symbol;Acc:MGI:95730]	1	protein_coding	6
3102	433256	ENSMUSG00000024981	Acsl5	acyl-CoA synthetase long-chain family member 5 [Source:MGI Symbol;Acc:MGI:1919129]	1	protein_coding	6
3495	16011	ENSMUSG00000026185	Igfbp5	insulin-like growth factor binding protein 5 [Source:MGI Symbol;Acc:MGI:96440]	1	protein_coding	6
3839	99010	ENSMUSG00000027134	Lpcat4	lysophosphatidylcholine acyltransferase 4 [Source:MGI Symbol;Acc:MGI:2138993]	1	protein_coding	6
4423	74246	ENSMUSG00000028671	Gale	galactose-4-epimerase, UDP [Source:MGI Symbol;Acc:MGI:1921496]	1	protein_coding	6
5334	14381	ENSMUSG00000031400	G6pdx	glucose-6-phosphate dehydrogenase X-linked [Source:MGI Symbol;Acc:MGI:105979]	1	protein_coding	6
6055	232889	ENSMUSG00000033847	Pla2g4c	phospholipase A2, group IVC (cytosolic, calcium-independent) [Source:MGI Symbol;Acc:MGI:1196403]	1	protein_coding	6
7549	235044	ENSMUSG00000040563	Plppr2	phospholipid phosphatase related 2 [Source:MGI Symbol;Acc:MGI:2384575]	1	protein_coding	6
7716	330406	ENSMUSG00000041372	B4galnt3	beta-1,4-N-acetyl-galactosaminyl transferase 3 [Source:MGI Symbol;Acc:MGI:3041155]	1	protein_coding	6
397	13358	ENSMUSG00000003528	Slc25a1	solute carrier family 25 (mitochondrial carrier, citrate transporter), member 1 [Source:MGI Symbol;Acc:MGI:1345283]	1	protein_coding	6
1461	71804	ENSMUSG00000019992	Mtfr2	mitochondrial fission regulator 2 [Source:MGI Symbol;Acc:MGI:1919054]	1	protein_coding	6
1503	216001	ENSMUSG00000020111	Micu1	mitochondrial calcium uptake 1 [Source:MGI Symbol;Acc:MGI:2384909]	1	protein_coding	6
9252	226169	ENSMUSG00000055491	Pprc1	peroxisome proliferative activated receptor, gamma, coactivator-related 1 [Source:MGI Symbol;Acc:MGI:2385096]	1	protein_coding	6
2988	56473	ENSMUSG00000024665	Fads2	fatty acid desaturase 2 [Source:MGI Symbol;Acc:MGI:1930079]	1	protein_coding	6
gene_C8	entrezgene_id	ensembl_gene_id	external_gene_name	description	Selected	gene_biotype	cluster
571	16001	ENSMUSG00000005533	Igf1r	insulin-like growth factor I receptor [Source:MGI Symbol;Acc:MGI:96433]	1	protein_coding	8
4215	18720	ENSMUSG00000028126	Pip5k1a	phosphatidylinositol-4-phosphate 5-kinase, type 1 alpha [Source:MGI Symbol;Acc:MGI:107929]	1	protein_coding	8
5699	22038	ENSMUSG00000032369	Plscr1	phospholipid scramblase 1 [Source:MGI Symbol;Acc:MGI:893575]	1	protein_coding	8
6339	236900	ENSMUSG00000035232	Pdk3	pyruvate dehydrogenase kinase, isoenzyme 3 [Source:MGI Symbol;Acc:MGI:2384308]	1	protein_coding	8
8049	26879	ENSMUSG00000043300	B3galnt1	UDP-GalNAc:betaGlcNAc beta 1,3-galactosaminyltransferase, polypeptide 1 [Source:MGI Symbol;Acc:MGI:1349405]	1	protein_coding	8
8626	16002	ENSMUSG00000048583	Igf2	insulin-like growth factor 2 [Source:MGI Symbol;Acc:MGI:96434]	1	protein_coding	8
8796	12642	ENSMUSG00000050370	Ch25h	cholesterol 25-hydroxylase [Source:MGI Symbol;Acc:MGI:1333869]	1	protein_coding	8
9777	331374	ENSMUSG00000062393	Dgkk	diacylglycerol kinase kappa [Source:MGI Symbol;Acc:MGI:3580254]	1	protein_coding	8
10553	227327	ENSMUSG00000079445	B3gnt7	UDP-GlcNAc:betaGal beta-1,3-N-acetylglucosaminyltransferase 7 [Source:MGI Symbol;Acc:MGI:2384394]	1	protein_coding	8
4515	100340	ENSMUSG00000028885	Smpdl3b	sphingomyelin phosphodiesterase, acid-like 3B [Source:MGI Symbol;Acc:MGI:1916022]	1	protein_coding	8
4975	20449	ENSMUSG00000030283	St8sia1	ST8 alpha-N-acetyl-neuraminide alpha-2,8-sialyltransferase 1 [Source:MGI Symbol;Acc:MGI:106011]	1	protein_coding	8
5647	76524	ENSMUSG00000032245	Cln6	ceroid-lipofuscinosis, neuronal 6 [Source:MGI Symbol;Acc:MGI:2159324]	1	protein_coding	8
9003	20447	ENSMUSG00000052544	St6galnac3	ST6 (alpha-N-acetyl-neuraminyl-2,3-beta-galactosyl-1,3)-N-acetylgalactosaminide alpha-2,6-sialyltransferase 3 [Source:MGI Symbol;Acc:MGI:1341828]	1	protein_coding	8
10104	14107	ENSMUSG00000070047	Fat1	FAT atypical cadherin 1 [Source:MGI Symbol;Acc:MGI:109168]	1	protein_coding	8
10359	270120	ENSMUSG00000074505	Fat3	FAT atypical cadherin 3 [Source:MGI Symbol;Acc:MGI:2444314]	1	protein_coding	8

## Sheet: Supplemental Table S2
Supplemental Table 3 - DDLs in Trajectory 1
PC32:2(16:1_16:1)	1		lipid_c1
PC32:1(16:0_16:1)	1
PC34:3(16:1_18:2)	1
PC34:2(16:0_18:2)	1
PC34:2(16:1_18:1)	1
PC34:1(16:0_18:1)	1
PC36:4(16:0_20:4)	1
PC36:4(16:1_20:3)	1
PC36:4(18:2_18:2)	1
PC36:3(16:0_20:3)	1
PC36:2(18:0_18:2)	1
PC36:2(18:1_18:1)	1
PC38:6(18:2_20:4)	1
PC38:5(16:1_22:4)	1
PC38:5(18:1_20:4)	1
PC38:5(18:2_20:3)	1
PC38:4(18:0_20:4)	1
PC38:4(18:1_20:3)	1
PC38:3(18:0_20:3)	1
PC40:7(20:3_20:4)	1
PC40:6(18:1_22:5)	1
PC40:6(20:2_20:4)	1
PC40:6(20:3_20:3)	1
PC40:5(20:1_20:4)	1
PC40:5(20:2_20:3)	1
PC O-36:4(O-16:1_20:3)	1
PC O-38:5(O-18:1_20:4)	1
PC O-38:4(O-18:1_20:3)	1
PC O-40:5(O-20:1_20:4)	1
PC O-40:4(O-20:1_20:3)	1
PE40:6(20:3_20:3)	1
PE40:5(40:2_20:3)	1
LPA16:2	1
LPA18:2	1
PI 36:4(18:2_18:2)	1
PI 36:4(16:0_20:4)	1
PI 36:3(18:1_18:2)	1
PI 36:3(16:0_20:3)	1
PI 36:2(18:1_18:1)	1
PI 38:5(18:0_20:5)	1
PI 38:4(18:0_20:4)	1
PI 38:3(18:0_20:3)	1
PI 40:4(20:0_20:4)	1
PI 34:2	1
PI 34:1	1
PI 36:4	1
PI 36:3	1
PI 36:1	1
PI 38:6	1
PI 38:5	1
PI 38:4	1
PI 38:3	1
PI 40:4	1
LPS18:1	1
PS 38:3(18:0_20:3)	1
LPG14:0	1
PG36:4(16:1_20:3)	1
SL d18:1/20:1	1
SL d18:1/20:0	1
SL d18:1/22:1	1
SL d18:1/22:0	1
SL d18:1/18:1h	1
SL d18:1/20:1h	1
SL d18:1/20:0h	1
SL d18:1/22:0h	1
FFA22:4	1
FFA20:5	1
FFA20:3	1
FFA18:2	1
FFA18:0	1
FFA16:0	1
FFA14:0	1
FFA12:0	1
GM3 d18:1/16:0	1
GM3 d18:0/16:0	1
GM3 d18:0/18:0	1
LPC18:3	1
PC O-36:3	1
Sph d18:0	1
S1P d20:1	1
Cer d18:0/22:0	1
GluCer d18:1/14:0	1
GluCer d18:0/14:0	1
GluCer d18:1/16:0	1
GluCer d18:0/16:0	1
GluCer d18:1/26:1	1
GluCer d18:0/26:1	1
Gb3 d18:1/20:0	1
3:0-carnitine-aq	1
4:0-carnitine-aq	1
5:0-carnitine-aq	1
20:5-carnitine	1
DAG28:0(14:0/14:0)	1
DAG30:1(14:0/16:1)	1
DAG32:2(18:2/14:0)	1
DAG32:2(16:1/16:1)	1
DAG32:1(16:1/16:0)	1
DAG32:1(14:0/18:1)	1
DAG32:0(16:0/16:0)	1
DAG34:3(18:2/16:1)	1
DAG34:2(16:0/18:2)	1
DAG34:2(16:1/18:1)	1
DAG34:1(16:1/18:0)	1
DAG36:3(18:2/18:1)	1
DAG36:1(18:1/18:0)	1
DAG38:5(18:0/20:5)	1
DAG38:4(18:0/20:4)	1
DAG38:4(18:1/20:3)	1
DAG40:6(18:1/22:5)	1
DAG40:5(18:0/22:5)	1
TAG42:1(14:1)	1
TAG42:1(14:0)	1
TAG42:0(14:0)	1
TAG44:1(14:1)	1
TAG44:1(16:1)	1
TAG46:3(18:2)	1
TAG46:2(18:1)	1
TAG46:2(16:1)	1
TAG46:1(14:1)	1
TAG46:1(14:0)	1
TAG48:4(18:3)	1
TAG48:4(16:1)	1
TAG48:3(18:1)	1
TAG48:3(16:1)	1
TAG48:2(16:1)	1
TAG48:1(18:0)	1
TAG48:1(16:1)	1
TAG49:0(17:0)	1
TAG50:4(16:2)	1
TAG50:3(18:1)	1
TAG50:3(16:2)	1
TAG50:2(18:0)	1
TAG50:1(16:1)	1
TAG51:3(17:1)	1
TAG51:2(17:0)	1
TAG51:2(15:0)	1
TAG51:1(17:1)	1
TAG51:0(17:0)	1
TAG52:6(16:1)	1
TAG52:6(16:3)	1
TAG52:5(18:2)	1
TAG52:5(18:3)	1
TAG52:5(16:0)	1
TAG52:5(16:2)	1
TAG52:5(16:3)	1
TAG52:4(18:3)	1
TAG52:3(16:2)	1
TAG52:2(16:1)	1
TAG53:4(18:3)	1
TAG53:4(17:0)	1
TAG53:3(19:1)	1
TAG53:3(19:2)	1
TAG53:3(17:0)	1
TAG53:2(19:1)	1
TAG53:2(17:0)	1
TAG54:7(20:5)	1
TAG54:8(20:4)	1
TAG54:7(22:6)	1
TAG54:7(18:3)	1
TAG54:7(20:4)	1
TAG54:7(18:2)	1
TAG54:6(22:5)	1
TAG54:6(18:2)	1
TAG54:6(18:3)	1
TAG54:4(18:3)	1
TAG54:4(16:2)	1
TAG54:3(16:1)	1
TAG54:1(18:0)	1
TAG54:1(18:1)	1
TAG55:7(22:5)	1
TAG55:7(20:4)	1
TAG55:5(20:4)	1
TAG55:5(18:2)	1
TAG55:4(20:3)	1
TAG55:4(19:0)	1
TAG55:4(18:1)	1
TAG56:8(22:5)	1
TAG56:8(20:4)	1
TAG56:7(20:5)	1
TAG56:5(22:1)	1
TAG56:5(20:0)	1
TAG56:4(20:0)	1
TAG56:3(20:0)	1
TAG56:1(22:0)	1
TAG56:1(18:1)	1
TAG57:9(22:6)	1
TAG57:9(22:5)	1
TAG57:8(17:1)	1
TAG57:8(22:6)	1
TAG58:7(22:5)	1
TAG58:7(20:3)	1
TAG58:6(22:5)	1
TAG58:5(22:1)	1
TAG58:4(24:1)	1
TAG58:4(22:1)	1
TAG58:3(22:1)	1
TAG58:3(22:2)	1
TAG58:3(24:1)	1
TAG58:2(22:0)	1
TAG58:2(22:1)	1
TAG58:2(18:1)	1
TAG58:1(24:1)	1
TAG60:5(24:1)	1
TAG60:5(18:1)	1
TAG60:3(18:1)	1
TAG60:2(22:0)	1
TAG60:2(18:1)	1
CE-15:1	1
CE-17:0	1
CE-18:2	1
CE-22:3	1
FFA	1
DAG	1
PI	1
LPG	1
Cer	1
S1P	1
SL	1
SL d18:1/18:0h	2		lipid_c2
FFA20:4	2
TAG44:1(16:0)	2
TAG52:1(16:1)	2
TAG53:3(16:0)	2
TAG55:4(19:1)	2
TAG55:4(19:2)	2
TAG55:3(18:1)	2
TAG56:8(18:1)	2
TAG56:7(18:3)	2
TAG56:6(18:3)	2
TAG58:9(22:5)	2
TAG58:7(22:6)	2
TAG58:3(18:2)	2
TAG60:5(18:2)	2
TAG60:4(18:1)	2
TAG60:4(18:2)	2
TAG60:3(18:2)	2
CE-20:0	2
lipid	cluster		lipid_c4
PC36:5(16:1_20:4)	4
PC36:1(18:0_18:1)	4
PE36:2	4
PE O-38:5	4
PE34:2(16:0_18:2)	4
PE34:1(16:0_18:1)	4
PE36:3(16:0_20:3)	4
PE36:3(18:1_18:2)	4
PE36:2(18:1_18:1)	4
PE O-38:6(O-18:2_20:4)	4
PE O-38:5(O-18:1_20:4)	4
PS 36:2(18:1_18:1)	4
PS 34:2	4
PG38:6(18:2_20:4)	4
LPC16:1	4
Sph d18:1	4
S1P d18:1	4
LacCer d18:1/16:0	4
lipid	cluster		lipid_c6
PE32:1	6
PE34:2	6
PE34:1	6
PE34:0	6
PE36:1	6
PE O-36:2	6
PE34:3(16:1_18:2)	6
PE34:1(18:0_18:1)	6
PE36:1(18:0_18:1)	6
LPA18:0	6
LPS16:0	6
PS 36:2	6
PS 38:4	6
PS 40:4	6
PG34:2(16:0_18:2)	6
PC O-32:2	6
PC O-34:1	6
PC32:2	6
PC32:1	6
PC34:3	6
lipid	cluster		lipid_C8
PE32:0	8
LPA16:1	8
LPA16:0	8
LPA18:1	8
PS 36:1(18:0_18:1)	8
PS 34:1	8
PS 36:1	8
LPC16:0	8
Cer d18:0/16:0	8
GluCer d18:0/18:0	8
LacCer d18:0/24:0	8
CE-18:1	8
CE-22:4	8
CE	8
LPS	8
LPA	8
GluCer	8

## Sheet: Supplemental Table S3
Supplemental Table 4 - DDGs in Trajectory 2
gene_C1	entrezgene_id	ensembl_gene_id	external_gene_name	description	Selected	gene_biotype	cluster
5	12390	ENSMUSG00000000058	Cav2	caveolin 2 [Source:MGI Symbol;Acc:MGI:107571]	1	protein_coding	1
39	66108	ENSMUSG00000000399	Ndufa9	NADH:ubiquinone oxidoreductase subunit A9 [Source:MGI Symbol;Acc:MGI:1913358]	1	protein_coding	1
44	19016	ENSMUSG00000000440	Pparg	peroxisome proliferator activated receptor gamma [Source:MGI Symbol;Acc:MGI:97747]	1	protein_coding	1
54	11950	ENSMUSG00000000563	Atp5pb	ATP synthase peripheral stalk-membrane subunit b [Source:MGI Symbol;Acc:MGI:1100495]	1	protein_coding	1
208	22619	ENSMUSG00000001942	Siae	sialic acid acetylesterase [Source:MGI Symbol;Acc:MGI:104803]	1	protein_coding	1
247	19015	ENSMUSG00000002250	Ppard	peroxisome proliferator activator receptor delta [Source:MGI Symbol;Acc:MGI:101884]	1	protein_coding	1
248	69050	ENSMUSG00000002250	Ppard	peroxisome proliferator activator receptor delta [Source:MGI Symbol;Acc:MGI:101884]	1	protein_coding	1
322	85031	ENSMUSG00000002847	Pla1a	phospholipase A1 member A [Source:MGI Symbol;Acc:MGI:1934677]	1	protein_coding	1
332	21856	ENSMUSG00000002949	Timm44	translocase of inner mitochondrial membrane 44 [Source:MGI Symbol;Acc:MGI:1343262]	1	protein_coding	1
463	18575	ENSMUSG00000004347	Pde1c	phosphodiesterase 1C [Source:MGI Symbol;Acc:MGI:108413]	1	protein_coding	1
603	56046	ENSMUSG00000005882	Uqcc1	ubiquinol-cytochrome c reductase complex assembly factor 1 [Source:MGI Symbol;Acc:MGI:1929472]	1	protein_coding	1
624	11951	ENSMUSG00000006057	Atp5g1	ATP synthase, H+ transporting, mitochondrial F0 complex, subunit C1 (subunit 9) [Source:MGI Symbol;Acc:MGI:107653]	1	protein_coding	1
708	18010	ENSMUSG00000007038	Neu1	neuraminidase 1 [Source:MGI Symbol;Acc:MGI:97305]	1	protein_coding	1
827	84682	ENSMUSG00000009876	Cox4i2	cytochrome c oxidase subunit 4I2 [Source:MGI Symbol;Acc:MGI:2135755]	1	protein_coding	1
862	19165	ENSMUSG00000010609	Psen2	presenilin 2 [Source:MGI Symbol;Acc:MGI:109284]	1	protein_coding	1
879	66968	ENSMUSG00000011305	Plin5	perilipin 5 [Source:MGI Symbol;Acc:MGI:1914218]	1	protein_coding	1
1273	237781	ENSMUSG00000018599	Mief2	mitochondrial elongation factor 2 [Source:MGI Symbol;Acc:MGI:2144199]	1	protein_coding	1
1623	22333	ENSMUSG00000020402	Vdac1	voltage-dependent anion channel 1 [Source:MGI Symbol;Acc:MGI:106919]	1	protein_coding	1
1635	74309	ENSMUSG00000020435	Osbp2	oxysterol binding protein 2 [Source:MGI Symbol;Acc:MGI:1921559]	1	protein_coding	1
1647	76784	ENSMUSG00000020459	Mtif2	mitochondrial translational initiation factor 2 [Source:MGI Symbol;Acc:MGI:1924034]	1	protein_coding	1
1993	76137	ENSMUSG00000021371	Mcur1	mitochondrial calcium uniporter regulator 1 [Source:MGI Symbol;Acc:MGI:1923387]	1	protein_coding	1
2064	66945	ENSMUSG00000021577	Sdha	succinate dehydrogenase complex, subunit A, flavoprotein (Fp) [Source:MGI Symbol;Acc:MGI:1914195]	1	protein_coding	1
2132	68263	ENSMUSG00000021748	Pdhb	pyruvate dehydrogenase (lipoamide) beta [Source:MGI Symbol;Acc:MGI:1915513]	1	protein_coding	1
2385	19013	ENSMUSG00000022383	Ppara	peroxisome proliferator activated receptor alpha [Source:MGI Symbol;Acc:MGI:104740]	1	protein_coding	1
2570	74147	ENSMUSG00000022853	Ehhadh	enoyl-Coenzyme A, hydratase/3-hydroxyacyl Coenzyme A dehydrogenase [Source:MGI Symbol;Acc:MGI:1277964]	1	protein_coding	1
2583	11957	ENSMUSG00000022890	Atp5j	ATP synthase, H+ transporting, mitochondrial F0 complex, subunit F [Source:MGI Symbol;Acc:MGI:107777]	1	protein_coding	1
2638	16012	ENSMUSG00000023046	Igfbp6	insulin-like growth factor binding protein 6 [Source:MGI Symbol;Acc:MGI:96441]	1	protein_coding	1
2700	64656	ENSMUSG00000023723	Mrps23	mitochondrial ribosomal protein S23 [Source:MGI Symbol;Acc:MGI:1928138]	1	protein_coding	1
2715	55951	ENSMUSG00000023861	Mpc1	mitochondrial pyruvate carrier 1 [Source:MGI Symbol;Acc:MGI:1915240]	1	protein_coding	1
2730	68463	ENSMUSG00000023939	Mrpl14	mitochondrial ribosomal protein L14 [Source:MGI Symbol;Acc:MGI:1333864]	1	protein_coding	1
2980	67105	ENSMUSG00000024645	Timm21	translocase of inner mitochondrial membrane 21 [Source:MGI Symbol;Acc:MGI:1920595]	1	protein_coding	1
2990	66072	ENSMUSG00000024668	Sdhaf2	succinate dehydrogenase complex assembly factor 2 [Source:MGI Symbol;Acc:MGI:1913322]	1	protein_coding	1
2995	76303	ENSMUSG00000024687	Osbp	oxysterol binding protein [Source:MGI Symbol;Acc:MGI:97447]	1	protein_coding	1
3078	22359	ENSMUSG00000024924	Vldlr	very low density lipoprotein receptor [Source:MGI Symbol;Acc:MGI:98935]	1	protein_coding	1
3101	14732	ENSMUSG00000024978	Gpam	glycerol-3-phosphate acyltransferase, mitochondrial [Source:MGI Symbol;Acc:MGI:109162]	1	protein_coding	1
3228	13139	ENSMUSG00000025357	Dgka	diacylglycerol kinase, alpha [Source:MGI Symbol;Acc:MGI:102952]	1	protein_coding	1
3262	93747	ENSMUSG00000025465	Echs1	enoyl Coenzyme A hydratase, short chain, 1, mitochondrial [Source:MGI Symbol;Acc:MGI:2136460]	1	protein_coding	1
3457	107734	ENSMUSG00000026087	Mrpl30	mitochondrial ribosomal protein L30 [Source:MGI Symbol;Acc:MGI:1333820]	1	protein_coding	1
3519	69163	ENSMUSG00000026248	Mrpl44	mitochondrial ribosomal protein L44 [Source:MGI Symbol;Acc:MGI:1916413]	1	protein_coding	1
3636	70456	ENSMUSG00000026568	Mpc2	mitochondrial pyruvate carrier 2 [Source:MGI Symbol;Acc:MGI:1917706]	1	protein_coding	1
3777	67512	ENSMUSG00000026922	Agpat2	1-acylglycerol-3-phosphate O-acyltransferase 2 (lysophosphatidic acid acyltransferase, beta) [Source:MGI Symbol;Acc:MGI:1914762]	1	protein_coding	1
3915	74182	ENSMUSG00000027346	Gpcpd1	glycerophosphocholine phosphodiesterase 1 [Source:MGI Symbol;Acc:MGI:104898]	1	protein_coding	1
4050	320024	ENSMUSG00000027698	Nceh1	neutral cholesterol ester hydrolase 1 [Source:MGI Symbol;Acc:MGI:2443191]	1	protein_coding	1
4054	229211	ENSMUSG00000027710	Acad9	acyl-Coenzyme A dehydrogenase family, member 9 [Source:MGI Symbol;Acc:MGI:1914272]	1	protein_coding	1
4222	78523	ENSMUSG00000028140	Mrpl9	mitochondrial ribosomal protein L9 [Source:MGI Symbol;Acc:MGI:2137211]	1	protein_coding	1
4372	100273	ENSMUSG00000028559	Osbpl9	oxysterol binding protein-like 9 [Source:MGI Symbol;Acc:MGI:1923784]	1	protein_coding	1
4390	12896	ENSMUSG00000028607	Cpt2	carnitine palmitoyltransferase 2 [Source:MGI Symbol;Acc:MGI:109176]	1	protein_coding	1
4424	15356	ENSMUSG00000028672	Hmgcl	3-hydroxy-3-methylglutaryl-Coenzyme A lyase [Source:MGI Symbol;Acc:MGI:96158]	1	protein_coding	1
4578	668173	ENSMUSG00000029047	Pex10	peroxisomal biogenesis factor 10 [Source:MGI Symbol;Acc:MGI:2684988]	1	protein_coding	1
4735	71985	ENSMUSG00000029456	Acad10	acyl-Coenzyme A dehydrogenase family, member 10 [Source:MGI Symbol;Acc:MGI:1919235]	1	protein_coding	1
4750	94061	ENSMUSG00000029486	Mrpl1	mitochondrial ribosomal protein L1 [Source:MGI Symbol;Acc:MGI:2137202]	1	protein_coding	1
4944	16974	ENSMUSG00000030201	Lrp6	low density lipoprotein receptor-related protein 6 [Source:MGI Symbol;Acc:MGI:1298218]	1	protein_coding	1
5045	18631	ENSMUSG00000030545	Pex11a	peroxisomal biogenesis factor 11 alpha [Source:MGI Symbol;Acc:MGI:1338788]	1	protein_coding	1
5105	20887	ENSMUSG00000030711	Sult1a1	sulfotransferase family 1A, phenol-preferring, member 1 [Source:MGI Symbol;Acc:MGI:102896]	1	protein_coding	1
5475	72297	ENSMUSG00000031803	B3gnt3	UDP-GlcNAc:betaGal beta-1,3-N-acetylglucosaminyltransferase 3 [Source:MGI Symbol;Acc:MGI:2152535]	1	protein_coding	1
5549	66948	ENSMUSG00000031969	Acad8	acyl-Coenzyme A dehydrogenase family, member 8 [Source:MGI Symbol;Acc:MGI:1914198]	1	protein_coding	1
5586	110446	ENSMUSG00000032047	Acat1	acetyl-Coenzyme A acetyltransferase 1 [Source:MGI Symbol;Acc:MGI:87870]	1	protein_coding	1
5701	18828	ENSMUSG00000032372	Plscr2	phospholipid scramblase 2 [Source:MGI Symbol;Acc:MGI:1270860]	1	protein_coding	1
5906	18642	ENSMUSG00000033065	Pfkm	phosphofructokinase, muscle [Source:MGI Symbol;Acc:MGI:97548]	1	protein_coding	1
5981	73724	ENSMUSG00000033429	Mcee	methylmalonyl CoA epimerase [Source:MGI Symbol;Acc:MGI:1920974]	1	protein_coding	1
6054	27395	ENSMUSG00000033845	Mrpl15	mitochondrial ribosomal protein L15 [Source:MGI Symbol;Acc:MGI:1351639]	1	protein_coding	1
6158	74032	ENSMUSG00000034308	Sdr42e1	short chain dehydrogenase/reductase family 42E, member 1 [Source:MGI Symbol;Acc:MGI:1921282]	1	protein_coding	1
6647	67212	ENSMUSG00000036860	Mrpl55	mitochondrial ribosomal protein L55 [Source:MGI Symbol;Acc:MGI:1914462]	1	protein_coding	1
6702	20597	ENSMUSG00000037049	Smpd1	sphingomyelin phosphodiesterase 1, acid lysosomal [Source:MGI Symbol;Acc:MGI:98325]	1	protein_coding	1
7023	227120	ENSMUSG00000038349	Plcl1	phospholipase C-like 1 [Source:MGI Symbol;Acc:MGI:3036262]	1	protein_coding	1
7216	228983	ENSMUSG00000039050	Osbpl2	oxysterol binding protein-like 2 [Source:MGI Symbol;Acc:MGI:2442832]	1	protein_coding	1
7416	18798	ENSMUSG00000039943	Plcb4	phospholipase C, beta 4 [Source:MGI Symbol;Acc:MGI:107464]	1	protein_coding	1
7446	18796	ENSMUSG00000040061	Plcb2	phospholipase C, beta 2 [Source:MGI Symbol;Acc:MGI:107465]	1	protein_coding	1
7561	11810	ENSMUSG00000040613	Apobec1	apolipoprotein B mRNA editing enzyme, catalytic polypeptide 1 [Source:MGI Symbol;Acc:MGI:103298]	1	protein_coding	1
7583	11811	ENSMUSG00000040694	Apobec2	apolipoprotein B mRNA editing enzyme, catalytic polypeptide 2 [Source:MGI Symbol;Acc:MGI:1343178]	1	protein_coding	1
7679	18784	ENSMUSG00000041193	Pla2g5	phospholipase A2, group V [Source:MGI Symbol;Acc:MGI:101899]	1	protein_coding	1
7966	338350	ENSMUSG00000042647	Acad12	acyl-Coenzyme A dehydrogenase family, member 12 [Source:MGI Symbol;Acc:MGI:2443320]	1	protein_coding	1
7968	66541	ENSMUSG00000042670	Immp1l	IMP1 inner mitochondrial membrane peptidase-like (S. cerevisiae) [Source:MGI Symbol;Acc:MGI:1913791]	1	protein_coding	1
8145	64291	ENSMUSG00000044252	Osbpl1a	oxysterol binding protein-like 1A [Source:MGI Symbol;Acc:MGI:1927551]	1	protein_coding	1
8603	69773	ENSMUSG00000048429	Timm29	translocase of inner mitochondrial membrane 29 [Source:MGI Symbol;Acc:MGI:1917023]	1	protein_coding	1
8614	228859	ENSMUSG00000048486	Fitm2	fat storage-inducing transmembrane protein 2 [Source:MGI Symbol;Acc:MGI:2444508]	1	protein_coding	1
8639	223722	ENSMUSG00000048755	Mcat	malonyl CoA:ACP acyltransferase (mitochondrial) [Source:MGI Symbol;Acc:MGI:2388651]	1	protein_coding	1
8900	227721	ENSMUSG00000051373	Plpp7	phospholipid phosphatase 7 (inactive) [Source:MGI Symbol;Acc:MGI:2445183]	1	protein_coding	1
8966	104759	ENSMUSG00000052160	Pld4	phospholipase D family, member 4 [Source:MGI Symbol;Acc:MGI:2144765]	1	protein_coding	1
8977	76614	ENSMUSG00000052337	Immt	inner membrane protein, mitochondrial [Source:MGI Symbol;Acc:MGI:1923864]	1	protein_coding	1
9488		ENSMUSG00000058492	Scp2-ps2	sterol carrier protein 2, pseudogene 2 [Source:MGI Symbol;Acc:MGI:107679]	1	transcribed_unprocessed_pseudogene	1
9559	231086	ENSMUSG00000059447	Hadhb	hydroxyacyl-CoA dehydrogenase trifunctional multienzyme complex subunit beta [Source:MGI Symbol;Acc:MGI:2136381]	1	protein_coding	1
9611	11690	ENSMUSG00000060063	Alox5ap	arachidonate 5-lipoxygenase activating protein [Source:MGI Symbol;Acc:MGI:107505]	1	protein_coding	1
9645	225845	ENSMUSG00000060675	Plaat3	phospholipase A and acyltransferase 3 [Source:MGI Symbol;Acc:MGI:2179715]	1	protein_coding	1
9786	21854	ENSMUSG00000062580	Timm17a	translocase of inner mitochondrial membrane 17a [Source:MGI Symbol;Acc:MGI:1343131]	1	protein_coding	1
9809	11364	ENSMUSG00000062908	Acadm	acyl-Coenzyme A dehydrogenase, medium chain [Source:MGI Symbol;Acc:MGI:87867]	1	protein_coding	1
9870		ENSMUSG00000063684	Hadhb-ps	hydroxyacyl-CoA dehydrogenase trifunctional multienzyme complex subunit beta, pseudogene [Source:MGI Symbol;Acc:MGI:3651143]	1	processed_pseudogene	1
10147	227333	ENSMUSG00000070738	Dgkd	diacylglycerol kinase, delta [Source:MGI Symbol;Acc:MGI:2138334]	1	protein_coding	1
10296	619597	ENSMUSG00000073608	Gal3st2c	galactose-3-O-sulfotransferase 2C [Source:MGI Symbol;Acc:MGI:3646771]	1	protein_coding	1
10765		ENSMUSG00000091498	Mpc1-ps	mitochondrial pyruvate carrier 1, pseudogene [Source:MGI Symbol;Acc:MGI:3781628]	1	processed_pseudogene	1
14	235339	ENSMUSG00000000168	Dlat	dihydrolipoamide S-acetyltransferase (E2 component of pyruvate dehydrogenase complex) [Source:MGI Symbol;Acc:MGI:2385311]	1	protein_coding	1
213	70207	ENSMUSG00000001983	Taco1	translational activator of mitochondrially encoded cytochrome c oxidase I [Source:MGI Symbol;Acc:MGI:1917457]	1	protein_coding	1
321	76916	ENSMUSG00000002846	Timmdc1	translocase of inner mitochondrial membrane domain containing 1 [Source:MGI Symbol;Acc:MGI:1922139]	1	protein_coding	1
337	11816	ENSMUSG00000002985	Apoe	apolipoprotein E [Source:MGI Symbol;Acc:MGI:88057]	1	protein_coding	1
381	241230	ENSMUSG00000003418	St8sia6	ST8 alpha-N-acetyl-neuraminide alpha-2,8-sialyltransferase 6 [Source:MGI Symbol;Acc:MGI:2386797]	1	protein_coding	1
499	67900	ENSMUSG00000004748	Mtfp1	mitochondrial fission process 1 [Source:MGI Symbol;Acc:MGI:1916686]	1	protein_coding	1
502	78920	ENSMUSG00000004789	Dlst	dihydrolipoamide S-succinyltransferase (E2 component of 2-oxo-glutarate complex) [Source:MGI Symbol;Acc:MGI:1926170]	1	protein_coding	1
584	641376	ENSMUSG00000005674	Tomm40l	translocase of outer mitochondrial membrane 40-like [Source:MGI Symbol;Acc:MGI:3589112]	1	protein_coding	1
695	20656	ENSMUSG00000006818	Sod2	superoxide dismutase 2, mitochondrial [Source:MGI Symbol;Acc:MGI:98352]	1	protein_coding	1
960	67863	ENSMUSG00000014606	Slc25a11	solute carrier family 25 (mitochondrial carrier oxoglutarate carrier), member 11 [Source:MGI Symbol;Acc:MGI:1915113]	1	protein_coding	1
997	50799	ENSMUSG00000015112	Slc25a13	solute carrier family 25 (mitochondrial carrier, adenine nucleotide translocator), member 13 [Source:MGI Symbol;Acc:MGI:1354721]	1	protein_coding	1
1025	270166	ENSMUSG00000015357	Clpx	caseinolytic mitochondrial matrix peptidase chaperone subunit [Source:MGI Symbol;Acc:MGI:1346017]	1	protein_coding	1
1100	67126	ENSMUSG00000016252	Atp5e	ATP synthase, H+ transporting, mitochondrial F1 complex, epsilon subunit [Source:MGI Symbol;Acc:MGI:1855697]	1	protein_coding	1
1195	18830	ENSMUSG00000017754	Pltp	phospholipid transfer protein [Source:MGI Symbol;Acc:MGI:103151]	1	protein_coding	1
1335	17448	ENSMUSG00000019179	Mdh2	malate dehydrogenase 2, NAD (mitochondrial) [Source:MGI Symbol;Acc:MGI:97050]	1	protein_coding	1
1427	57319	ENSMUSG00000019872	Smpdl3a	sphingomyelin phosphodiesterase, acid-like 3A [Source:MGI Symbol;Acc:MGI:1931437]	1	protein_coding	1
1644	18293	ENSMUSG00000020456	Ogdh	oxoglutarate (alpha-ketoglutarate) dehydrogenase (lipoamide) [Source:MGI Symbol;Acc:MGI:1098267]	1	protein_coding	1
1733	13382	ENSMUSG00000020664	Dld	dihydrolipoamide dehydrogenase [Source:MGI Symbol;Acc:MGI:107450]	1	protein_coding	1
2279	211286	ENSMUSG00000022125	Cln5	ceroid-lipofuscinosis, neuronal 5 [Source:MGI Symbol;Acc:MGI:2442253]	1	protein_coding	1
2423	11429	ENSMUSG00000022477	Aco2	aconitase 2, mitochondrial [Source:MGI Symbol;Acc:MGI:87880]	1	protein_coding	1
3241	11947	ENSMUSG00000025393	Atp5b	ATP synthase, H+ transporting mitochondrial F1 complex, beta subunit [Source:MGI Symbol;Acc:MGI:107801]	1	protein_coding	1
3256	11946	ENSMUSG00000025428	Atp5a1	ATP synthase, H+ transporting, mitochondrial F1 complex, alpha subunit 1 [Source:MGI Symbol;Acc:MGI:88115]	1	protein_coding	1
3282	66853	ENSMUSG00000025509	Pnpla2	patatin-like phospholipase domain containing 2 [Source:MGI Symbol;Acc:MGI:1914103]	1	protein_coding	1
3349	11949	ENSMUSG00000025781	Atp5c1	ATP synthase, H+ transporting, mitochondrial F1 complex, gamma polypeptide 1 [Source:MGI Symbol;Acc:MGI:1261437]	1	protein_coding	1
3394	18777	ENSMUSG00000025903	Lypla1	lysophospholipase 1 [Source:MGI Symbol;Acc:MGI:1344588]	1	protein_coding	1
3734	50935	ENSMUSG00000026811	St6galnac6	ST6 (alpha-N-acetyl-neuraminyl-2,3-beta-galactosyl-1,3)-N-acetylgalactosaminide alpha-2,6-sialyltransferase 6 [Source:MGI Symbol;Acc:MGI:1355316]	1	protein_coding	1
3766	67871	ENSMUSG00000026887	Mrrf	mitochondrial ribosome recycling factor [Source:MGI Symbol;Acc:MGI:1915121]	1	protein_coding	1
3809	78830	ENSMUSG00000027010	Slc25a12	solute carrier family 25 (mitochondrial carrier, Aralar), member 12 [Source:MGI Symbol;Acc:MGI:1926080]	1	protein_coding	1
4353	67916	ENSMUSG00000028517	Plpp3	phospholipid phosphatase 3 [Source:MGI Symbol;Acc:MGI:1915166]	1	protein_coding	1
4650	79464	ENSMUSG00000029199	Lias	lipoic acid synthetase [Source:MGI Symbol;Acc:MGI:1934604]	1	protein_coding	1
4992	66493	ENSMUSG00000030335	Mrpl51	mitochondrial ribosomal protein L51 [Source:MGI Symbol;Acc:MGI:1913743]	1	protein_coding	1
5072	109264	ENSMUSG00000030621	Me3	malic enzyme 3, NADP(+)-dependent, mitochondrial [Source:MGI Symbol;Acc:MGI:1916679]	1	protein_coding	1
5377	57312	ENSMUSG00000031533	Mrps31	mitochondrial ribosomal protein S31 [Source:MGI Symbol;Acc:MGI:1913153]	1	protein_coding	1
5412	11739	ENSMUSG00000031633	Slc25a4	solute carrier family 25 (mitochondrial carrier, adenine nucleotide translocator), member 4 [Source:MGI Symbol;Acc:MGI:1353495]	1	protein_coding	1
6210	71679	ENSMUSG00000034566	Atp5h	ATP synthase, H+ transporting, mitochondrial F0 complex, subunit D [Source:MGI Symbol;Acc:MGI:1918929]	1	protein_coding	1
6524	67452	ENSMUSG00000036257	Pnpla8	patatin-like phospholipase domain containing 8 [Source:MGI Symbol;Acc:MGI:1914702]	1	protein_coding	1
6816	74600	ENSMUSG00000037531	Mrpl47	mitochondrial ribosomal protein L47 [Source:MGI Symbol;Acc:MGI:1921850]	1	protein_coding	1
6950	74143	ENSMUSG00000038084	Opa1	OPA1, mitochondrial dynamin like GTPase [Source:MGI Symbol;Acc:MGI:1921393]	1	protein_coding	1
7207	30057	ENSMUSG00000039016	Timm8b	translocase of inner mitochondrial membrane 8B [Source:MGI Symbol;Acc:MGI:1353424]	1	protein_coding	1
7208	212508	ENSMUSG00000039018	Mtg1	mitochondrial ribosome-associated GTPase 1 [Source:MGI Symbol;Acc:MGI:2685015]	1	protein_coding	1
7587	20452	ENSMUSG00000040710	St8sia4	ST8 alpha-N-acetyl-neuraminide alpha-2,8-sialyltransferase 4 [Source:MGI Symbol;Acc:MGI:106018]	1	protein_coding	1
7760	116939	ENSMUSG00000041653	Pnpla3	patatin-like phospholipase domain containing 3 [Source:MGI Symbol;Acc:MGI:2151796]	1	protein_coding	1
8245	67582	ENSMUSG00000045100	Slc25a26	solute carrier family 25 (mitochondrial carrier, phosphate carrier), member 26 [Source:MGI Symbol;Acc:MGI:1914832]	1	protein_coding	1
8402	76824	ENSMUSG00000046671	Mtfr1l	mitochondrial fission regulator 1-like [Source:MGI Symbol;Acc:MGI:1924074]	1	protein_coding	1
8741	224904	ENSMUSG00000049760	Micos13	mitochondrial contact site and cristae organizing system subunit 13 [Source:MGI Symbol;Acc:MGI:2442174]	1	protein_coding	1
8764	66242	ENSMUSG00000049960	Mrps16	mitochondrial ribosomal protein S16 [Source:MGI Symbol;Acc:MGI:1913492]	1	protein_coding	1
8845	11958	ENSMUSG00000050856	Atp5k	ATP synthase, H+ transporting, mitochondrial F1F0 complex, subunit E [Source:MGI Symbol;Acc:MGI:106636]	1	protein_coding	1
9402	20446	ENSMUSG00000057286	St6galnac2	ST6 (alpha-N-acetyl-neuraminyl-2,3-beta-galactosyl-1,3)-N-acetylgalactosaminide alpha-2,6-sialyltransferase 2 [Source:MGI Symbol;Acc:MGI:107553]	1	protein_coding	1
9703	66128	ENSMUSG00000061474	Mrps36	mitochondrial ribosomal protein S36 [Source:MGI Symbol;Acc:MGI:1913378]	1	protein_coding	1
9732	18674	ENSMUSG00000061904	Slc25a3	solute carrier family 25 (mitochondrial carrier, phosphate carrier), member 3 [Source:MGI Symbol;Acc:MGI:1353498]	1	protein_coding	1
9816	67270	ENSMUSG00000062981	Mrpl42	mitochondrial ribosomal protein L42 [Source:MGI Symbol;Acc:MGI:1333774]	1	protein_coding	1
10486	68512	ENSMUSG00000078713	Tomm5	translocase of outer mitochondrial membrane 5 [Source:MGI Symbol;Acc:MGI:1915762]	1	protein_coding	1
10563	68316	ENSMUSG00000079508	Apoo	apolipoprotein O [Source:MGI Symbol;Acc:MGI:1915566]	1	protein_coding	1
688	66834	ENSMUSG00000006717	Acot13	acyl-CoA thioesterase 13 [Source:MGI Symbol;Acc:MGI:1914084]	1	protein_coding	1
1776	11430	ENSMUSG00000020777	Acox1	acyl-Coenzyme A oxidase 1, palmitoyl [Source:MGI Symbol;Acc:MGI:1330812]	1	protein_coding	1
2149	71147	ENSMUSG00000021786	Oxsm	3-oxoacyl-ACP synthase, mitochondrial [Source:MGI Symbol;Acc:MGI:1918397]	1	protein_coding	1
3953	68738	ENSMUSG00000027452	Acss1	acyl-CoA synthetase short-chain family member 1 [Source:MGI Symbol;Acc:MGI:1915988]	1	protein_coding	1
4016	60525	ENSMUSG00000027605	Acss2	acyl-CoA synthetase short-chain family member 2 [Source:MGI Symbol;Acc:MGI:1890410]	1	protein_coding	1
4771	11409	ENSMUSG00000029545	Acads	acyl-Coenzyme A dehydrogenase, short chain [Source:MGI Symbol;Acc:MGI:87868]	1	protein_coding	1
5122	67800	ENSMUSG00000030747	Dgat2	diacylglycerol O-acyltransferase 2 [Source:MGI Symbol;Acc:MGI:1915050]	1	protein_coding	1
5769	74770	ENSMUSG00000032523	Hhatl	hedgehog acyltransferase-like [Source:MGI Symbol;Acc:MGI:1922020]	1	protein_coding	1
9662	75572	ENSMUSG00000060923	Acyp2	acylphosphatase 2, muscle type [Source:MGI Symbol;Acc:MGI:1922822]	1	protein_coding	1
2316	68680	ENSMUSG00000022215	Fitm1	fat storage-inducing transmembrane protein 1 [Source:MGI Symbol;Acc:MGI:1915930]	1	protein_coding	1
9543	26569	ENSMUSG00000059316	Slc27a4	solute carrier family 27 (fatty acid transporter), member 4 [Source:MGI Symbol;Acc:MGI:1347347]	1	protein_coding	1
gene_C2	entrezgene_id	ensembl_gene_id	external_gene_name	description	Selected	gene_biotype	cluster
20	56077	ENSMUSG00000000276	Dgke	diacylglycerol kinase, epsilon [Source:MGI Symbol;Acc:MGI:1889276]	1	protein_coding	2
123	28169	ENSMUSG00000001211	Agpat3	1-acylglycerol-3-phosphate O-acyltransferase 3 [Source:MGI Symbol;Acc:MGI:1336186]	1	protein_coding	2
270	77090	ENSMUSG00000002396	Ocel1	occludin/ELL domain containing 1 [Source:MGI Symbol;Acc:MGI:1924340]	1	protein_coding	2
349	66043	ENSMUSG00000003072	Atp5d	ATP synthase, H+ transporting, mitochondrial F1 complex, delta subunit [Source:MGI Symbol;Acc:MGI:1913293]	1	protein_coding	2
351	16890	ENSMUSG00000003123	Lipe	lipase, hormone sensitive [Source:MGI Symbol;Acc:MGI:96790]	1	protein_coding	2
459	14792	ENSMUSG00000004270	Lpcat3	lysophosphatidylcholine acyltransferase 3 [Source:MGI Symbol;Acc:MGI:1315211]	1	protein_coding	2
572	16337	ENSMUSG00000005534	Insr	insulin receptor [Source:MGI Symbol;Acc:MGI:96575]	1	protein_coding	2
863	18799	ENSMUSG00000010660	Plcd1	phospholipase C, delta 1 [Source:MGI Symbol;Acc:MGI:97614]	1	protein_coding	2
1200	12867	ENSMUSG00000017778	Cox7c	cytochrome c oxidase subunit 7C [Source:MGI Symbol;Acc:MGI:103226]	1	protein_coding	2
1399	56535	ENSMUSG00000019809	Pex3	peroxisomal biogenesis factor 3 [Source:MGI Symbol;Acc:MGI:1929646]	1	protein_coding	2
1941	171281	ENSMUSG00000021228	Acot3	acyl-CoA thioesterase 3 [Source:MGI Symbol;Acc:MGI:2159619]	1	protein_coding	2
2292	65107	ENSMUSG00000022175	Lrp10	low-density lipoprotein receptor-related protein 10 [Source:MGI Symbol;Acc:MGI:1929480]	1	protein_coding	2
3127	14933	ENSMUSG00000025059	Gk	glycerol kinase [Source:MGI Symbol;Acc:MGI:106594]	1	protein_coding	2
3422	11363	ENSMUSG00000026003	Acadl	acyl-Coenzyme A dehydrogenase, long-chain [Source:MGI Symbol;Acc:MGI:87866]	1	protein_coding	2
3481	75734	ENSMUSG00000026150	Mff	mitochondrial fission factor [Source:MGI Symbol;Acc:MGI:1922984]	1	protein_coding	2
3754	12908	ENSMUSG00000026853	Crat	carnitine acetyltransferase [Source:MGI Symbol;Acc:MGI:109501]	1	protein_coding	2
3866	18633	ENSMUSG00000027222	Pex16	peroxisomal biogenesis factor 16 [Source:MGI Symbol;Acc:MGI:1338829]	1	protein_coding	2
4388	52430	ENSMUSG00000028601	Echdc2	enoyl Coenzyme A hydratase domain containing 2 [Source:MGI Symbol;Acc:MGI:1289238]	1	protein_coding	2
4536	70025	ENSMUSG00000028937	Acot7	acyl-CoA thioesterase 7 [Source:MGI Symbol;Acc:MGI:1917275]	1	protein_coding	2
4605	80911	ENSMUSG00000029098	Acox3	acyl-Coenzyme A oxidase 3, pristanoyl [Source:MGI Symbol;Acc:MGI:1933156]	1	protein_coding	2
5580	20443	ENSMUSG00000032038	St3gal4	ST3 beta-galactoside alpha-2,3-sialyltransferase 4 [Source:MGI Symbol;Acc:MGI:1316743]	1	protein_coding	2
6060	170826	ENSMUSG00000033871	Ppargc1b	peroxisome proliferative activated receptor, gamma, coactivator 1 beta [Source:MGI Symbol;Acc:MGI:2444934]	1	protein_coding	2
6655	52538	ENSMUSG00000036880	Acaa2	acetyl-Coenzyme A acyltransferase 2 (mitochondrial 3-oxoacyl-Coenzyme A thiolase) [Source:MGI Symbol;Acc:MGI:1098623]	1	protein_coding	2
7127	57423	ENSMUSG00000038690	Atp5j2	ATP synthase, H+ transporting, mitochondrial F0 complex, subunit F2 [Source:MGI Symbol;Acc:MGI:1927558]	1	protein_coding	2
7289	76438	ENSMUSG00000039316	Rftn1	raftlin lipid raft linker 1 [Source:MGI Symbol;Acc:MGI:1923688]	1	protein_coding	2
9170	225010	ENSMUSG00000054469	Lclat1	lysocardiolipin acyltransferase 1 [Source:MGI Symbol;Acc:MGI:2684937]	1	protein_coding	2
9782	11770	ENSMUSG00000062515	Fabp4	fatty acid binding protein 4, adipocyte [Source:MGI Symbol;Acc:MGI:88038]	1	protein_coding	2
1290	228033	ENSMUSG00000018770	Atp5g3	ATP synthase, H+ transporting, mitochondrial F0 complex, subunit C3 (subunit 9) [Source:MGI Symbol;Acc:MGI:2442035]	1	protein_coding	2
1371	66117	ENSMUSG00000019689	Fmc1	formation of mitochondrial complex V assembly factor 1 [Source:MGI Symbol;Acc:MGI:1913367]	1	protein_coding	2
1895	75266	ENSMUSG00000021078	Tomm20l	translocase of outer mitochondrial membrane 20-like [Source:MGI Symbol;Acc:MGI:1922516]	1	protein_coding	2
2136	19012	ENSMUSG00000021759	Plpp1	phospholipid phosphatase 1 [Source:MGI Symbol;Acc:MGI:108412]	1	protein_coding	2
4245	67460	ENSMUSG00000028223	Decr1	2,4-dienoyl CoA reductase 1, mitochondrial [Source:MGI Symbol;Acc:MGI:1914710]	1	protein_coding	2
4793	71772	ENSMUSG00000029598	Plbd2	phospholipase B domain containing 2 [Source:MGI Symbol;Acc:MGI:1919022]	1	protein_coding	2
5705	235527	ENSMUSG00000032377	Plscr4	phospholipid scramblase 4 [Source:MGI Symbol;Acc:MGI:2143267]	1	protein_coding	2
5787	94062	ENSMUSG00000032563	Mrpl3	mitochondrial ribosomal protein L3 [Source:MGI Symbol;Acc:MGI:2137204]	1	protein_coding	2
5807	57279	ENSMUSG00000032602	Slc25a20	solute carrier family 25 (mitochondrial carnitine/acylcarnitine translocase), member 20 [Source:MGI Symbol;Acc:MGI:1928738]	1	protein_coding	2
7135	27425	ENSMUSG00000038717	Atp5l	ATP synthase, H+ transporting, mitochondrial F0 complex, subunit G [Source:MGI Symbol;Acc:MGI:1351597]	1	protein_coding	2
7453	232536	ENSMUSG00000040112	Mrps35	mitochondrial ribosomal protein S35 [Source:MGI Symbol;Acc:MGI:2385255]	1	protein_coding	2
3338	97212	ENSMUSG00000025745	Hadha	hydroxyacyl-CoA dehydrogenase trifunctional multienzyme complex subunit alpha [Source:MGI Symbol;Acc:MGI:2135593]	1	protein_coding	2
4146	15107	ENSMUSG00000027984	Hadh	hydroxyacyl-Coenzyme A dehydrogenase [Source:MGI Symbol;Acc:MGI:96009]	1	protein_coding	2
4684	231510	ENSMUSG00000029314	Gpat3	glycerol-3-phosphate acyltransferase 3 [Source:MGI Symbol;Acc:MGI:3603816]	1	protein_coding	2
9839	30963	ENSMUSG00000063275	Hacd1	3-hydroxyacyl-CoA dehydratase 1 [Source:MGI Symbol;Acc:MGI:1353592]	1	protein_coding	2
4464	14077	ENSMUSG00000028773	Fabp3	fatty acid binding protein 3, muscle and heart [Source:MGI Symbol;Acc:MGI:95476]	1	protein_coding	2
5477	26457	ENSMUSG00000031808	Slc27a1	solute carrier family 27 (fatty acid transporter), member 1 [Source:MGI Symbol;Acc:MGI:1347098]	1	protein_coding	2
9320		ENSMUSG00000056366	Fabp3-ps1	fatty acid binding protein 3, muscle and heart, pseudogene 1 [Source:MGI Symbol;Acc:MGI:101929]	1	processed_pseudogene	2

## Sheet: Supplemental Table S4
Supplemental Table 5 - DDLs in Trajectory 2
lipid	cluster		lipid_C3
PE40:6(18:0_22:6)	3
PG36:2	3
BMP36:3	3
CL76:9(18:2)	3
CL78:11(18:2)	3
CL78:12(20:3)	3
CL78:11(20:3)	3
LPC22:5	3
PC O-40:4	3
PC38:6	3
PC40:5	3
SM d18:1/20:0	3
SM d18:1/23:1	3
SM d18:1/23:0	3
4:0-CoA	3
14:1-CoA	3
14:2-CoA	3
18:0-CoA	3
18:3-CoA	3
20:1-CoA	3
Acyl-CoA	3
lipid	cluster		lipid_C5
CL74:8(18:2)	5
CL74:7(18:2)	5
CL76:12(18:2)	5
CL78:13(18:2)	5
CL78:12(18:2)	5
CL74:9(20:3)	5
CL76:9(20:3)	5
CL78:13(20:3)	5
LPC22:6	5
PC40:6	5
SM d18:1/19:0	5
SM d18:1/21:1	5
SM d18:1/21:0	5
6:0-CoA	5
7:0-CoA	5
8:0-CoA	5
9:0-CoA	5
10:0-CoA	5
20:2-CoA	5
lipid	cluster		lipid_C9
PE O-38:7(O-16:1_22:6)	9
CL76:11(18:2)	9
CL76:10(18:2)	9
CL78:14(18:2)	9
CL74:8(20:3)	9
PC O-38:5	9
PC38:5	9
PC38:4	9
PC38:3	9
lipid	cluster		lipid_C17
BMP34:1	17
CL74:9(18:2)	17
SM d18:1/22:0	17
CL	17

## Sheet: Supplemental Table S5
Supplemental Table 6 - DDGs in Trajectory 3
gene_C13	entrezgene_id	ensembl_gene_id	external_gene_name	description	Selected	gene_biotype	cluster
441	19285	ENSMUSG00000004044	Cavin1	caveolae associated 1 [Source:MGI Symbol;Acc:MGI:1277968]	1	protein_coding	13
2777	170716	ENSMUSG00000024055	Cyp4f13	cytochrome P450, family 4, subfamily f, polypeptide 13 [Source:MGI Symbol;Acc:MGI:2158641]	1	protein_coding	13
2950	52662	ENSMUSG00000024544	Ldlrad4	low density lipoprotein receptor class A domain containing 4 [Source:MGI Symbol;Acc:MGI:1277150]	1	protein_coding	13
3110	74055	ENSMUSG00000024998	Plce1	phospholipase C, epsilon 1 [Source:MGI Symbol;Acc:MGI:1921305]	1	protein_coding	13
5044	269951	ENSMUSG00000030541	Idh2	isocitrate dehydrogenase 2 (NADP+), mitochondrial [Source:MGI Symbol;Acc:MGI:96414]	1	protein_coding	13
6601	103534	ENSMUSG00000036620	Mgat4b	mannoside acetylglucosaminyltransferase 4, isoenzyme B [Source:MGI Symbol;Acc:MGI:2143974]	1	protein_coding	13
8391	271970	ENSMUSG00000046561	Arsj	arylsulfatase J [Source:MGI Symbol;Acc:MGI:2443513]	1	protein_coding	13
10284	67247	ENSMUSG00000073481	Mtarc2	mitochondrial amidoxime reducing component 2 [Source:MGI Symbol;Acc:MGI:1914497]	1	protein_coding	13
756	67260	ENSMUSG00000008206	Cers4	ceramide synthase 4 [Source:MGI Symbol;Acc:MGI:1914510]	1	protein_coding	13
6456	223753	ENSMUSG00000035891	Cerk	ceramide kinase [Source:MGI Symbol;Acc:MGI:2386052]	1	protein_coding	13
gene_C15	entrezgene_id	ensembl_gene_id	external_gene_name	description	Selected	gene_biotype	cluster
1405	20598	ENSMUSG00000019822	Smpd2	sphingomyelin phosphodiesterase 2, neutral [Source:MGI Symbol;Acc:MGI:1278330]	1	protein_coding	15
1850	72469	ENSMUSG00000020937	Plcd3	phospholipase C, delta 3 [Source:MGI Symbol;Acc:MGI:107451]	1	protein_coding	15
1940	171210	ENSMUSG00000021226	Acot2	acyl-CoA thioesterase 2 [Source:MGI Symbol;Acc:MGI:2159605]	1	protein_coding	15
2455	13350	ENSMUSG00000022555	Dgat1	diacylglycerol O-acyltransferase 1 [Source:MGI Symbol;Acc:MGI:1333825]	1	protein_coding	15
2479	12651	ENSMUSG00000022617	Chkb	choline kinase beta [Source:MGI Symbol;Acc:MGI:1328313]	1	protein_coding	15
3069	12894	ENSMUSG00000024900	Cpt1a	carnitine palmitoyltransferase 1a, liver [Source:MGI Symbol;Acc:MGI:1098296]	1	protein_coding	15
8781	329065	ENSMUSG00000050195	Scd4	stearoyl-coenzyme A desaturase 4 [Source:MGI Symbol;Acc:MGI:2670997]	1	protein_coding	15
10081	69129	ENSMUSG00000069633	Pex11g	peroxisomal biogenesis factor 11 gamma [Source:MGI Symbol;Acc:MGI:1920905]	1	protein_coding	15
10258	26897	ENSMUSG00000072949	Acot1	acyl-CoA thioesterase 1 [Source:MGI Symbol;Acc:MGI:1349396]	1	protein_coding	15

## Sheet: Supplemental Table S6
Supplemental Table 7 - DDLs in Trajectory 3
lipid	cluster
CL74:10(16:1)	11		lipid_C11
CL74:9(16:1)	11
CL72:5(18:2)	11
CL74:11(18:2)	11
CL74:10(18:2)	11
CL72:7(20:4)	11
CL74:9(20:4)	11
CL76:12(20:4)	11

## Sheet: Supplemental Table S7
Lipid class/subclass	Abbreviation	Parent Ion	Fragmentation	Ionization polarity	Remarks
Phosphatidylcholines	PC	[M+H]+	PI, m/z at 184.1	ESI/+
Phosphatidylcholines	PC with acyl information	[M+Cl]-	fatty acyl-specific	ESI/-
Phosphatidylethanolamines	PE	[M-H]-	PI, m/z at 196.1	ESI/-
Phosphatidylethanolamines	PE with acyl information	[M-H]-	fatty acyl-specific	ESI/-
Phosphatidylinositols	PI	[M-H]-	PI, m/z at 241.1	ESI/-
Phosphatidylinositols	PI with acyl information	[M-H]-	fatty acyl-specific	ESI/-
Phosphatidylserines	PS	[M-H]-	NL, 87.1 Da	ESI/-
Phosphatidylserines	PS with acyl information	[M-H]-	fatty acyl-specific	ESI/-
Phosphatidylglycerols	PG	[M-H]-	PI, m/z at 153	ESI/-	Isomeric PGs and BMPs are separable by the chromatographic scheme adopted, see reference Analytica Chimica Acta 2018 (1037): 152-158
Phosphatidylglycerols	PG with acyl information	[M-H]-	fatty acyl-specific	ESI/-
Bis(monoacylglycero)phosphates	BMP	[M-H]-	PI, m/z at 153	ESI/-
Bis(monoacylglycero)phosphates	BMP with acyl information	[M-H]-	fatty acyl-specific	ESI/-
Phosphatidic acids	PA	[M-H]-	PI, m/z at 153	ESI/-
Phosphatidic acids	PA with acyl information	[M-H]-	fatty acyl-specific	ESI/-
Cardiolipins	CL	[M-2H]2-	fatty acyl-specific	ESI/-
Lyso-phosphatidylcholines	LPC	[M+H]+	PI, m/z at 184.1	ESI/+
Lyso-phosphatidylethanolamines	LPE	[M-H]-	PI, m/z at 196.1	ESI/-
Lyso-phosphatidylinositols	LPI	[M-H]-	PI, m/z at 241.1	ESI/-
Lyso-phosphatidylserines	LPS	[M-H]-	NL, 87.1 Da	ESI/-
Lyso-phosphatidylglycerols	LPG	[M-H]-	PI, m/z at 153	ESI/-
Lyso-phosphatidic acids	LPA	[M-H]-	PI, m/z at 153	ESI/-
Sphingomyelins	SM	[M+H]+	Sphingoid base specific	ESI/+
Ceramides	Cer	[M+H]+	Sphingoid base specific	ESI/+
Glucosylceramides	GluCer	[M+H]+	Sphingoid base specific	ESI/+	Isomeric GluCers and GalCers are separable by the chromatographic scheme adopted, see reference Analytica Chimica Acta 2018 (1037): 152-158
Sulfatides	SL	[M-H]-	PI, m/z at 97	ESI/-
Lactosylceramides	LacCer	[M+H]+	Sphingoid base specific	ESI/+
Monosialo-dihexosylceramide	GM3	[M+H]+	Sphingoid base specific	ESI/+
Globotriaosylceramide	Gb3	[M+H]+	Sphingoid base specific	ESI/+
Sphingosines	Sph	[M+H]+	Sphingoid base specific	ESI/+
Sphingosine-1-phosphates	S1P	[M+H]+	Sphingoid base specific	ESI/+
Free fatty acids	FFA	[M-H]-	decarboxylation for polyunsaturated fatty acids; dehydration for saturated and monounsaturated fatty acids	ESI/-
Acylcarnitines	Acylcarnitines	[M+H]+	PI, m/z at 85.1	ESI/+
Diacylglycerols	DAG	[M+NH4]+	NL, fatty acid	ESI/+
Triacylglycerols	TAG	[M+NH4]+	NL, fatty acid	ESI/+
Cholesteryl esters	CE	[M+NH4]+	PI, m/z at 369.4	ESI/+
Cholesteryl esters (sum)	CE	[M+H-FFA]+	PI, m/z at 369.4	APCI/+
Free cholesterol	Cho	[M+H-H2O]+	PI, m/z at 369.4	APCI/+

## Sheet: Supplemental Table S8
Lipid class	MS machine	Standard	Polarity/Ionization mode	MRM transition	LOD (ng/ml)	LLOQ (ng/ml)
PC	6500 Plus QTRAP	d9-PC32:0(16:0/16:0)	ESI/+	743.6/193.1	0.035	0.116667
PC-O	6500 Plus QTRAP	d9-PC18:0p/18:1	ESI/+	781.5/184.1	0.016	0.0533333
SM	6500 Plus QTRAP	d9-SM d18:1/18:1	ESI/+	738.6/184.1	0.016	0.0533333
Cer	6500 Plus QTRAP	d7-Cer d18:1/15:0	ESI/+	531.7/271.4	0.005	0.0166667
GluCer	6500 Plus QTRAP	C8-GluCer d18:1/8:0	ESI/+	588.4/264/2	0.008	0.0266667
LacCer	6500 Plus QTRAP	d3-LacCer d18:1/16:0	ESI/+	865.5/264.2	0.015	0.05
Gb3	6500 Plus QTRAP	Gb3 d18:1/17:0	ESI/+	1038.7/264.2	0.2	0.666667
LPC	6500 Plus QTRAP	d7-LPC18:1	ESI/+	529.3/184.1	0.046	0.153333
PE	6500 Plus QTRAP	d9-PE18:0p/18:1	ESI/-	709.6/288.3	0.11	0.366667
PG	6500 Plus QTRAP	d7-PG33:1(15:0/18:1)	ESI/-	740.6/288.3	0.018	0.06
PI	6500 Plus QTRAP	d7-PI33:1(15:0/18:1)	ESI/-	828.6/241.1	0.17	0.566667
PS	6500 Plus QTRAP	d31-PS34:1(16:0/18:1)	ESI/-	791.8/281.3	0.83	2.76667
PA	6500 Plus QTRAP	d7-PA33:1(15:0/18:1)	ESI/-	666.5/241.2	0.063	0.21
PC (negative mode)	6500 Plus QTRAP	d9-PC32:0(16:0/16:0)	ESI/-	777.55/255.2	0.67	2.23333
PC-O (negative mode)	6500 Plus QTRAP	d9-PC18:0p/18:2	ESI/-	815.7/290.2	0.57	1.9
CL	6500 Plus QTRAP	d5-CL72:8(18:2)4	ESI/-	726.0/279.2	0.53	1.76667
FFA	6500 Plus QTRAP	FFA-d31-16:0	ESI/-	286.2/266.2	6.5	21.6667
LPE	6500 Plus QTRAP	d7-LPE18:1	ESI/-	485.2/196.1	0.15	0.5
SL	6500 Plus QTRAP	SL d18:1/17:0	ESI/-	792.5/97.0	0.47	1.56667
LPS	6500 Plus QTRAP	LPS 17:1	ESI/-	508.3/421.3	0.075	0.25
LPI	6500 Plus QTRAP	LPI 17:1	ESI/-	583.3/241.1	0.081	0.27
GM3	6500 Plus QTRAP	GM3-d18:1/18:0-d3	ESI/-	1182.6/290.0	0.21	0.7
TAG	5500 QTRAP	TAG(14:0)3-d5	ESI/+	755.7/505.6	0.015	0.05
DAG	5500 QTRAP	DAG(18:1/18:1)-d5	ESI/+	643.4/344.3	0.025	0.0833333
CE	5500 QTRAP	d6-CE 18:0	APCI/+	375.3/167.1	7.09	23.6333
Cho	5500 QTRAP	d6-Cho	APCI/+	375.3/161.1	0.75	2.5
Injection volume was 5 µL.
LOD is defined as the concentration at which the signal of the analyte reaches three times the signal of baseline noise.
LOQ is defined as the concentration at which the signal of the analyte reaches ten times the signal-to-noise ratio.

## Sheet: Supplemental Table S9
Lipid	Q1	Q3	Remarks	Ionization mode		Lipid	Q1	Q3	Remarks	Ionization mode		Lipid	Q1	Q3	Remarks	Ionization mode		Lipid	Q1	Q3	Remarks	Ionization mode		Lipid	Q1	Q3	Remarks	Ionization mode
d9-PC 32:0(16:0/16:0)	777.55	255.2	internal std	ESI/-		LPG17:1	495.3	267.3	internal std	ESI/-		d9-PC32:0(16:0/16:0)	743.6	193.1	internal std	ESI/+		d5-TAG(14:0)3	755.7	505.6	internal std	ESI/+		ESI-d6-CE	676.8	375.3	internal std	ESI/+
DMPC-FA	712.6	227.2	internal std	ESI/-		LPG14:0	455.3	227.2		ESI/-		DMPC	678.6	184.1	internal std	ESI/+		d5-TAG(16:0)3	829.8	556.4	internal std	ESI/+		CE-14:0	614.6	369.4		ESI/+
PC32:2(16:1_16:1)	764.55	253.2		ESI/-		LPG16:0	483.3	255.5		ESI/-		d9-PC36:1p(18:0p/18:1)	781.5	184.1	internal std	ESI/+		d5-TAG(18:0)3	913.9	612.6	internal std	ESI/+		CE-15:1	626.6	369.4		ESI/+
PC32:1(16:0_16:1)	766.55	255.2		ESI/-		LPG18:0	511.4	283.3		ESI/-		PC32:2e	718.5	184.1		ESI/+		TAG42:1(14:1)	738.6	495.3		ESI/+		CE-15:0	628.6	369.4		ESI/+
PC34:3(16:1_18:2)	790.55	253.2		ESI/-		LPG18:1	509.4	281.3		ESI/-		PC32:1e	720.5	184.1		ESI/+		TAG42:1(14:0)	738.6	493.3		ESI/+		CE-16:1	640.6	369.4		ESI/+
PC34:2(16:0_18:2)	792.55	255.2		ESI/-		LPG18:2	507.3	279.2		ESI/-		PC34:2p	742.5	184.1		ESI/+		TAG42:0(14:0)	740.6	495.3		ESI/+		CE-16:0	642.6	369.4		ESI/+
PC34:2(16:1_18:1)	792.55	253.2		ESI/-		LPG20:1	537.4	309.3		ESI/-		PC34:1p	744.5	184.1		ESI/+		TAG44:1(14:1)	766.6	523.3		ESI/+		CE-17:1	654.6	369.4		ESI/+
PC34:1(16:0_18:1)	794.55	255.2		ESI/-		LPG20:2	535.4	307.3		ESI/-		PC34:0p	746.5	184.1		ESI/+		TAG44:1(14:0)	766.6	521.3		ESI/+		CE-17:0	656.6	369.4		ESI/+
PC34:1(16:1_18:0)	794.55	253.2		ESI/-		LPG20:4	531.4	303.2		ESI/-		PC36:4p	766.5	184.1		ESI/+		TAG44:1(16:1)	766.6	495.3		ESI/+		CE-18:3	664.6	369.4		ESI/+
PC36:5(16:0_20:5)	814.55	301.3		ESI/-		d7-PG33:1(15:0/18:1)	740.6	288.3	internal std	ESI/-		PC36:3p	768.5	184.1		ESI/+		TAG44:1(16:0)	766.6	493.3		ESI/+		CE-18:2	666.6	369.4		ESI/+
PC36:5(16:1_20:4)	814.55	303.3		ESI/-		DMPG-FA	665.4	227.2	internal std	ESI/-		PC36:2p	770.5	184.1		ESI/+		TAG46:3(18:2)	790.6	493.3		ESI/+		CE-18:1	668.6	369.4		ESI/+
PC36:4(16:0_20:4)	816.55	303.3		ESI/-		PG34:3(16:1_18:2)	743.6	251.2		ESI/-		PC36:1p	772.5	184.1		ESI/+		TAG46:3(16:1)	790.6	519.4		ESI/+		CE-18:0	670.6	369.4		ESI/+
PC36:4(16:1_20:3)	816.55	305.3		ESI/-		PG34:2(16:0_18:2)	745.6	253.2		ESI/-		PC36:0p	774.5	184.1		ESI/+		TAG46:2(18:2)	792.6	495.4		ESI/+		CE-19:1	682.6	369.4		ESI/+
PC36:4(18:2_18:2)	816.55	279.2		ESI/-		PG36:3(18:1_18:2)	771.6	281.2		ESI/-		PC38:4p	794.6	184.1		ESI/+		TAG46:2(18:1)	792.6	493.4		ESI/+		CE-19:0	684.6	369.4		ESI/+
PC36:3(16:0_20:3)	818.55	305.3		ESI/-		PG36:2(18:0_18:2)	773.6	283.2		ESI/-		PC38:3p	796.6	184.1		ESI/+		TAG46:2(16:0)	792.6	519.4		ESI/+		CE-20:5	688.6	369.4		ESI/+
PC36:2(18:0_18:2)	820.55	283.2		ESI/-		PG36:4(16:0_20:4)	769.6	303.3		ESI/-		PC38:2p	798.6	184.1		ESI/+		TAG46:2(16:1)	792.6	521.4		ESI/+		CE-20:4	690.6	369.4		ESI/+
PC36:2(18:1_18:1)	820.55	281.2		ESI/-		PG36:4(16:1_20:3)	769.6	305.3		ESI/-		PC38:1p	800.6	184.1		ESI/+		TAG46:1(14:1)	794.6	551.4		ESI/+		CE-20:3	692.6	369.4		ESI/+
PC36:1(18:0_18:1)	822.55	283.2		ESI/-		PG36:3(16:0_20:3)	771.6	305.3		ESI/-		PC40:6p	818.6	184.1		ESI/+		TAG46:1(14:0)	794.6	549.4		ESI/+		CE-20:2	694.6	369.4		ESI/+
PC38:6(18:0_22:6)	840.55	327.3		ESI/-		PG38:6(16:0_22:6)	793.6	327.3		ESI/-		PC40:5p	820.6	184.1		ESI/+		TAG46:1(16:0)	794.6	521.4		ESI/+		CE-20:1	696.6	369.4		ESI/+
PC38:6(18:1_22:5)	840.55	329.3		ESI/-		PG38:6(16:1_22:5)	793.6	329.3		ESI/-		PC40:4p	822.6	184.1		ESI/+		TAG46:1(16:1)	794.6	523.4		ESI/+		CE-20:0	698.6	369.4		ESI/+
PC38:6(18:2_20:4)	840.55	303.3		ESI/-		PG38:6(18:2_20:4)	793.6	303.3		ESI/-		PC40:3p	824.6	184.1		ESI/+		TAG48:4(18:3)	816.6	521.4		ESI/+		CE-22:6	714.7	369.4		ESI/+
PC38:6(18:3_20:3)	840.55	305.3		ESI/-		PG38:5(16:0_22:5)	795.6	329.3		ESI/-		PC40:2p	826.6	184.1		ESI/+		TAG48:4(18:2)	816.6	519.4		ESI/+		CE-22:5	716.7	369.4		ESI/+
PC38:5(16:0_22:5)	842.55	329.3		ESI/-		PG38:5(18:1_20:4)	795.6	303.3		ESI/-		PC40:1p	828.6	184.1		ESI/+		TAG48:4(16:1)	816.6	545.4		ESI/+		CE-22:4	718.7	369.4		ESI/+
PC38:5(16:1_22:4)	842.55	331.3		ESI/-		PG38:4(18:0_20:4)	797.6	303.3		ESI/-		PC32:2	730.5	184.1		ESI/+		TAG48:3(18:2)	818.6	521.4		ESI/+		CE-22:3	720.7	369.4		ESI/+
PC38:5(18:1_20:4)	842.55	303.3		ESI/-		PG38:3(18:0_20:3)	799.6	305.3		ESI/-		PC32:1	732.5	184.1		ESI/+		TAG48:3(18:1)	818.6	519.4		ESI/+		CE-22:2	722.7	369.4		ESI/+
PC38:5(18:2_20:3)	842.55	305.3		ESI/-		DMPG	665.4	153	internal std	ESI/-		PC32:0	734.5	184.1		ESI/+		TAG48:3(16:1)	818.6	547.4		ESI/+		CE-22:1	724.7	369.4		ESI/+
PC38:4(18:0_20:4)	844.55	303.3		ESI/-		PG32:2	717.5	153		ESI/-		PC34:3	756.5	184.1		ESI/+		TAG48:3(16:0)	818.6	545.4		ESI/+		CE-22:0	726.7	369.4		ESI/+
PC38:4(18:1_20:3)	844.55	305.3		ESI/-		PG32:1	719.5	153		ESI/-		PC34:2	758.5	184.1		ESI/+		TAG48:2(18:2)	820.6	523.4		ESI/+		CE-24:1	752.7	369.4		ESI/+
PC38:3(18:0_20:3)	846.55	305.3		ESI/-		PG34:3	743.6	153		ESI/-		PC34:1	760.8	184.1		ESI/+		TAG48:2(18:1)	820.6	521.4		ESI/+		CE-24:0	754.7	369.4		ESI/+
PC40:7(18:1_22:6)	866.55	327.3		ESI/-		PG34:2	745.6	153		ESI/-		PC36:5	780.6	184.1		ESI/+		TAG48:2(16:1)	820.6	549.4		ESI/+		d6-Cho	375.3	161.1	internal std	APCI/+
PC40:7(18:2_22:5)	866.55	329.3		ESI/-		PG34:1	747.6	153		ESI/-		PC36:4	782.6	184.1		ESI/+		TAG48:2(16:0)	820.6	547.4		ESI/+		Free Cho	369.3	161.1		APCI/+
PC40:7(20:3_20:4)	866.55	303.3		ESI/-		PG36:4	769.6	153		ESI/-		PC36:3	784.6	184.1		ESI/+		TAG48:1(18:0)	822.6	521.4		ESI/+		d6-CE	375.3	167.1	internal std	APCI/+
PC40:7(20:3_20:4)	866.55	305.3		ESI/-		PG36:3	771.6	153		ESI/-		PC36:2	786.6	184.1		ESI/+		TAG48:1(18:1)	822.6	523.4		ESI/+		CE	369.3	161.1		APCI/+
PC40:6(18:0_22:6)	868.55	327.3		ESI/-		PG36:2	773.6	153		ESI/-		PC36:1	788.6	184.1		ESI/+		TAG48:1(16:0)	822.6	549.4		ESI/+
PC40:6(18:1_22:5)	868.55	329.3		ESI/-		PG36:1	775.6	153		ESI/-		PC38:6	806.6	184.1		ESI/+		TAG48:1(16:1)	822.6	551.4		ESI/+
PC40:6(20:2_20:4)	868.55	303.3		ESI/-		PG38:6	793.6	153		ESI/-		PC38:5	808.6	184.1		ESI/+		TAG48:0(16:0)	824.6	551.4		ESI/+
PC40:6(20:3_20:3)	868.55	305.3		ESI/-		PG38:5	795.6	153		ESI/-		PC38:4	810.6	184.1		ESI/+		TAG49:0(17:0)	838.6	551.4		ESI/+
PC40:5(18:0_22:5)	870.55	329.3		ESI/-		PG38:4	797.6	153		ESI/-		PC38:3	812.6	184.1		ESI/+		TAG50:4(18:2)	844.6	547.4		ESI/+
PC40:5(20:1_20:4)	870.55	303.3		ESI/-		PG38:3	799.6	153		ESI/-		PC40:7	832.6	184.1		ESI/+		TAG50:4(16:2)	844.6	575.4		ESI/+
PC40:5(20:2_20:3)	870.55	305.3		ESI/-		C14-BMP-FA	665.4	227.2	internal std	ESI/-		PC40:6	834.6	184.1		ESI/+		TAG50:3(18:2)	846.6	549.4		ESI/+
d9-PC36:1p(18:0p/18:1)	815.7	290.2	internal std	ESI/-		BMP34:3(16:1_18:2)	743.6	251.2		ESI/-		PC40:5	836.6	184.1		ESI/+		TAG50:3(18:1)	846.6	547.4		ESI/+
PC O-16:1_20:4	800.45	303.3		ESI/-		BMP34:2(16:0_18:2)	745.6	253.2		ESI/-		d9-SM d18:1/18:1	738.6	184.1	internal std	ESI/+		TAG50:3(16:0)	846.6	573.4		ESI/+
PC O-16:2_20:3	800.45	305.3		ESI/-		BMP36:3(18:1_18:2)	771.6	281.2		ESI/-		C12-SM	647.6	184.1	internal std	ESI/+		TAG50:3(16:1)	846.6	575.4		ESI/+
PC O-16:1_20:3	802.45	305.3		ESI/-		BMP36:2(18:0_18:2)	773.6	283.2		ESI/-		SM d18:1/14:1	673.5	184.1		ESI/+		TAG50:3(16:2)	846.6	577.4		ESI/+
PC O-18:1_20:4	828.55	303.3		ESI/-		BMP36:4(16:0_20:4)	769.6	303.3		ESI/-		SM d18:1/14:0	675.5	184.1		ESI/+		TAG50:2(18:2)	848.6	551.4		ESI/+
PC O-18:1_20:3	830.55	305.3		ESI/-		BMP36:4(16:1_20:3)	769.6	305.3		ESI/-		SM d18:0/14:0	677.5	184.1		ESI/+		TAG50:2(18:1)	848.6	549.4		ESI/+
PC O-20:1_20:4	856.55	303.3		ESI/-		BMP36:3(16:0_20:3)	771.6	305.3		ESI/-		SM d18:1/15:1	687.5	184.1		ESI/+		TAG50:2(18:0)	848.6	547.4		ESI/+
PC O-20:1_20:3	858.55	305.3		ESI/-		BMP38:6(16:0_22:6)	793.6	327.3		ESI/-		SM d18:1/15:0	689.5	184.1		ESI/+		TAG50:2(16:0)	848.6	575.4		ESI/+
d7-LPE18:1	485.2	196.1	internal std	ESI/-		BMP38:6(16:1_22:5)	793.6	329.3		ESI/-		SM d18:0/15:0	691.5	184.1		ESI/+		TAG50:2(16:1)	848.6	577.4		ESI/+
LPE17:1	464.2	196.1	internal std	ESI/-		BMP38:6(18:2_20:4)	793.6	303.3		ESI/-		SM d18:1/16:1	701.5	184.1		ESI/+		TAG50:1(16:1)	850.6	579.4		ESI/+
LPE16:1	450.2	196.1		ESI/-		BMP38:5(16:0_22:5)	795.6	329.3		ESI/-		SM d18:1/16:0	703.5	184.1		ESI/+		TAG50:1(16:0)	850.6	577.4		ESI/+
LPE16:0	452.2	196.1		ESI/-		BMP38:5(18:1_20:4)	795.6	303.3		ESI/-		SM d18:0/16:0	705.5	184.1		ESI/+		TAG50:1(18:0)	850.6	549.4		ESI/+
LPE18:2	476.2	196.1		ESI/-		BMP38:4(18:0_20:4)	797.6	303.3		ESI/-		SM d18:1/17:1	715.5	184.1		ESI/+		TAG50:1(18:1)	850.6	551.4		ESI/+
LPE18:1	478.2	196.1		ESI/-		BMP38:3(18:0_20:3)	799.6	305.3		ESI/-		SM d18:1/17:0	717.5	184.1		ESI/+		TAG50:0(18:0)	852.6	551.4		ESI/+
LPE18:0	480.2	196.1		ESI/-		C14-BMP	665.4	153	internal std	ESI/-		SM d18:1/18:1	729.6	184.1		ESI/+		TAG51:3(17:1)	860.6	575.5		ESI/+
d7-PE33:1(15:0/18:1)	709.6	196.1	internal std	ESI/-		BMP32:2	717.5	153		ESI/-		SM d18:1/18:0	731.6	184.1		ESI/+		TAG51:3(15:0)	860.6	601.5		ESI/+
DMPE	634.4	196.1	internal std	ESI/-		BMP32:1	719.5	153		ESI/-		SM d18:0/18:0	733.6	184.1		ESI/+		TAG51:2(17:0)	862.6	575.5		ESI/+
PE32:2	686.5	196.1		ESI/-		BMP34:3	743.6	153		ESI/-		SM d18:1/19:1	743.6	184.1		ESI/+		TAG51:2(17:1)	862.6	577.5		ESI/+
PE32:1	688.5	196.1		ESI/-		BMP34:2	745.6	153		ESI/-		SM d18:1/19:0	745.6	184.1		ESI/+		TAG51:2(15:0)	862.6	603.5		ESI/+
PE32:0	690.5	196.1		ESI/-		BMP34:1	747.6	153		ESI/-		SM d18:1/20:1	757.6	184.1		ESI/+		TAG51:1(17:1)	864.6	579.4		ESI/+
PE34:2	714.5	196.1		ESI/-		BMP36:4	769.6	153		ESI/-		SM d18:1/20:0	759.6	184.1		ESI/+		TAG51:0(17:0)	864.6	577.5		ESI/+
PE34:1	716.5	196.1		ESI/-		BMP36:3	771.6	153		ESI/-		SM d18:1/21:1	771.6	184.1		ESI/+		TAG52:6(18:3)	868.6	573.5		ESI/+
PE34:0	718.5	196.1		ESI/-		BMP36:2	773.6	153		ESI/-		SM d18:1/21:0	773.6	184.1		ESI/+		TAG52:6(16:1)	868.6	597.5		ESI/+
PE36:4	738.5	196.1		ESI/-		BMP36:1	775.6	153		ESI/-		SM d18:1/22:1	785.6	184.1		ESI/+		TAG52:6(16:3)	868.6	601.5		ESI/+
PE36:3	740.5	196.1		ESI/-		BMP38:6	793.6	153		ESI/-		SM d18:1/22:0	787.6	184.1		ESI/+		TAG52:5(18:2)	870.6	573.5		ESI/+
PE36:2	742.5	196.1		ESI/-		BMP38:5	795.6	153		ESI/-		SM d18:1/23:1	799.6	184.1		ESI/+		TAG52:5(18:3)	870.6	575.5		ESI/+
PE36:1	744.6	196.1		ESI/-		BMP38:4	797.6	153		ESI/-		SM d18:1/23:0	801.6	184.1		ESI/+		TAG52:5(16:0)	870.6	597.5		ESI/+
PE38:7	760.6	196.1		ESI/-		BMP38:3	799.6	153		ESI/-		SM d18:1/24:1	813.7	184.1		ESI/+		TAG52:5(16:1)	870.6	599.5		ESI/+
PE38:6	762.6	196.1		ESI/-		SL d18:1/17:0	792.5	97	internal std	ESI/-		SM d18:1/24:0	815.7	184.1		ESI/+		TAG52:5(16:2)	870.6	601.5		ESI/+
PE38:5	764.6	196.1		ESI/-		SL d18:1/20:1	832.6	97		ESI/-		SM d18:0/24:0	817.7	184.1		ESI/+		TAG52:5(16:3)	870.6	603.5		ESI/+
PE38:4	766.6	196.1		ESI/-		SL d18:1/20:0	834.6	97		ESI/-		SM d18:1/25:1	827.7	184.1		ESI/+		TAG52:4(16:0)	872.6	599.5		ESI/+
PE38:3	768.6	196.1		ESI/-		SL d18:1/22:1	860.6	97		ESI/-		SM d18:1/25:0	829.7	184.1		ESI/+		TAG52:4(16:1)	872.6	601.5		ESI/+
PE40:6	790.6	196.1		ESI/-		SL d18:1/22:0	862.6	97		ESI/-		SM d18:0/25:0	831.7	184.1		ESI/+		TAG52:4(16:2)	872.6	603.5		ESI/+
PE40:5	792.6	196.1		ESI/-		SL d18:1/18:1h	820.6	97		ESI/-		SM d18:1/26:1	841.7	184.1		ESI/+		TAG52:4(18:1)	872.6	573.5		ESI/+
PE40:4	794.6	196.1		ESI/-		SL d18:1/18:0h	822.6	97		ESI/-		SM d18:1/26:0	843.7	184.1		ESI/+		TAG52:4(18:2)	872.6	575.5		ESI/+
d9-PE36:1p(18:0p/18:1)	737.6	196.1	internal std	ESI/-		SL d18:1/20:1h	848.6	97		ESI/-		SM d18:0/26:0	845.7	184.1		ESI/+		TAG52:4(18:3)	872.6	577.5		ESI/+
PE34:2p	698.5	196.1		ESI/-		SL d18:1/20:0h	850.6	97		ESI/-		Sph d17:1	286.3	268.2	internal std	ESI/+		TAG52:3(16:0)	874.6	601.5		ESI/+
PE34:1p	700.5	196.1		ESI/-		SL d18:1/22:0h	878.6	97		ESI/-		Sph d18:1	300.2	282.2		ESI/+		TAG52:3(16:1)	874.6	603.5		ESI/+
PE36:4p	722.5	196.1		ESI/-		FA20:4-d8	311.1	267.2	internal std	ESI/-		Sph d18:0	302.2	284.2		ESI/+		TAG52:3(16:2)	874.6	605.5		ESI/+
PE36:3p	724.5	196.1		ESI/-		FFA22:6	327.2	283.3		ESI/-		S1P d17:1	366.2	250.2	internal std	ESI/+		TAG52:3(18:1)	874.6	575.5		ESI/+
PE36:2p	726.5	196.1		ESI/-		FFA22:5	329.2	285.3		ESI/-		S1P d18:1	380.2	264.2		ESI/+		TAG52:3(18:2)	874.6	577.5		ESI/+
PE36:1p	728.5	196.1		ESI/-		FFA22:4	331.2	287.3		ESI/-		S1P d20:1	408.4	292.3		ESI/+		TAG52:2(18:2)	876.6	579.5		ESI/+
PE38:6p	746.6	196.1		ESI/-		FFA20:5	301.2	257.2		ESI/-		Cer d18:1-d7/15:0	531.7	271.4	internal std	ESI/+		TAG52:2(18:1)	876.6	577.5		ESI/+
PE38:5p	748.6	196.1		ESI/-		FFA20:4	303.2	259.2		ESI/-		Cer d18:1/17:0	552.5	264.4	internal std	ESI/+		TAG52:2(16:0)	876.6	603.5		ESI/+
PE38:4p	750.6	196.1		ESI/-		FFA20:3	305.2	261.2		ESI/-		Cer d18:1/14:0	510.5	264.2		ESI/+		TAG52:2(16:1)	876.6	605.5		ESI/+
PE40:6p	774.6	196.1		ESI/-		FFA18:2	279.2	261.2		ESI/-		Cer d18:0/14:0	512.5	266.2		ESI/+		TAG52:1(18:1)	878.6	579.5		ESI/+
PE40:5p	776.6	196.1		ESI/-		FFA18:1	281.2	263.2		ESI/-		Cer d18:1/16:0	538.5	264.2		ESI/+		TAG52:1(16:1)	878.6	607.5		ESI/+
PE40:4p	778.6	196.1		ESI/-		FFA18:0	283.2	265.3		ESI/-		Cer d18:0/16:0	540.5	266.2		ESI/+		TAG52:1(16:0)	878.6	605.4		ESI/+
PE42:3p	808.6	196.1		ESI/-		FFA16:0	255.2	237.2		ESI/-		Cer d18:1/18:0	566.5	264.2		ESI/+		TAG52:1(18:0)	878.6	577.4		ESI/+
PE42:2p	810.6	196.1		ESI/-		FFA14:0	227.2	209.2		ESI/-		Cer d18:0/18:0	568.5	266.2		ESI/+		TAG52:0(18:0)	880.6	579.5		ESI/+
PE42:1p	812.6	196.1		ESI/-		FFA12:0	199.2	181.2		ESI/-		Cer d18:1/20:0	594.5	264.2		ESI/+		TAG52:0(16:0)	880.6	607.4		ESI/+
PE42:0p	814.6	196.1		ESI/-		d31-16:0	286.2	266.2	internal std	ESI/-		Cer d18:0/20:0	596.5	266.2		ESI/+		TAG53:4(18:3)	886.7	591.5		ESI/+
DMPE-FA	634.4	227.2	internal std	ESI/-		d5-CL 72:8(18:2)4-1	726	279.2	internal std	ESI/-		Cer d18:1/22:0	622.5	264.2		ESI/+		TAG53:4(17:0)	886.7	599.5		ESI/+
d7-PE33:1(15:0/18:1)	709.6	288.3	internal std	ESI/-		CL22:1(3)-14:1-1	783.5	337.3	internal std	ESI/-		Cer d18:0/22:0	624.5	266.2		ESI/+		TAG53:4(17:1)	886.7	601.5		ESI/+
PE34:3(16:1_18:2)	712.5	253.2		ESI/-		CL66:4(16:1)	685.5	253.2		ESI/-		Cer d18:1/24:1	648.5	264.2		ESI/+		TAG53:4(17:2)	886.7	603.5		ESI/+
PE34:2(16:0_18:2)	714.5	255.2		ESI/-		CL68:8(16:1)	695.5	253.2		ESI/-		Cer d18:1/24:0	650.5	264.2		ESI/+		TAG53:3(19:1)	888.7	575.5		ESI/+
PE34:1(16:0_18:1)	716.5	255.2		ESI/-		CL68:6(16:1)	697.5	253.2		ESI/-		Cer d18:0/24:1	650.5	266.2		ESI/+		TAG53:3(19:2)	888.7	577.5		ESI/+
PE34:1(18:0_18:1)	716.5	283.2		ESI/-		CL68:5(16:1)	698.5	253.2		ESI/-		Cer d18:0/24:0	652.5	266.2		ESI/+		TAG53:3(17:0)	888.7	601.5		ESI/+
PE36:3(16:0_20:3)	740.5	255.2		ESI/-		CL68:5(18:2)	698.5	279.2		ESI/-		Cer d18:1/26:1	676.5	264.2		ESI/+		TAG53:3(17:1)	888.7	603.5		ESI/+
PE36:3(18:1_18:2)	740.5	281.2		ESI/-		CL70:8(16:1)	709.5	253.2		ESI/-		Cer d18:1/26:0	678.5	264.2		ESI/+		TAG53:3(16:0)	888.7	615.5		ESI/+
PE36:2(18:1_18:1)	742.5	281.2		ESI/-		CL70:7(16:1)	710.5	253.2		ESI/-		Cer d18:0/26:1	678.5	266.2		ESI/+		TAG53:2(19:0)	890.7	575.5		ESI/+
PE36:2(18:0_18:2)	742.5	283.2		ESI/-		CL70:7(20:4)	710.5	303.3		ESI/-		Cer d18:0/26:0	680.5	266.2		ESI/+		TAG53:2(19:1)	890.7	577.5		ESI/+
PE36:1(18:0_18:1)	744.5	283.2		ESI/-		CL70:6(16:1)	711.5	253.2		ESI/-		GluCer d18:1/8:0	588.4	264.4	internal std	ESI/+		TAG53:2(17:0)	890.7	603.5		ESI/+
PE36:4(16:0_20:4)	738.5	303.3		ESI/-		CL70:6(18:2)	711.5	279.2		ESI/-		GluCer d18:1/14:0	672.4	264.2		ESI/+		TAG53:2(17:1)	890.7	605.5		ESI/+
PE36:4(18:2_18:2)	738.5	279.3		ESI/-		CL70:5(16:1)	712.5	253.2		ESI/-		GluCer d18:0/14:0	674.4	266.2		ESI/+		TAG53:2(16:0)	890.7	617.5		ESI/+
PE36:4(18:1_18:3)	738.5	281.3		ESI/-		CL70:5(18:2)	712.5	279.2		ESI/-		GluCer d18:1/16:0	700.4	264.2		ESI/+		TAG54:8(22:6)	892.7	547.4		ESI/+
PE38:7(16:1_22:6)	760.6	327.3		ESI/-		CL70:4(16:1)	713.5	253.2		ESI/-		GluCer d18:0/16:0	702.4	266.2		ESI/+		TAG54:7(20:5)	894.7	575.4		ESI/+
PE38:6(16:0_22:6)	762.6	327.3		ESI/-		CL70:4(18:2)	713.5	279.2		ESI/-		GluCer d18:1/18:0	728.4	264.2		ESI/+		TAG54:8(20:4)	892.7	571.5		ESI/+
PE38:5(16:0_22:5)	764.6	329.3		ESI/-		CL72:10(18:2)	721.5	279.2		ESI/-		GluCer d18:0/18:0	730.4	266.2		ESI/+		TAG54:8(18:3)	892.7	597.5		ESI/+
PE38:4(18:0_20:4)	766.6	303.3		ESI/-		CL72:9(16:1)	722.5	253.2		ESI/-		GluCer d18:1/20:0	756.5	264.2		ESI/+		TAG54:8(22:6)	892.7	547.5		ESI/+
PE38:3(18:0_20:3)	768.6	305.3		ESI/-		CL72:9(18:2)	722.5	279.2		ESI/-		GluCer d18:0/20:0	758.5	266.2		ESI/+		TAG54:7(22:6)	894.7	549.5		ESI/+
PE40:6(20:2_20:4)	790.6	303.3		ESI/-		CL72:9(20:3)	722.5	305.3		ESI/-		GluCer d18:1/22:0	784.5	264.2		ESI/+		TAG54:7(18:3)	894.7	599.4		ESI/+
PE40:6(20:3_20:3)	790.6	305.3		ESI/-		CL72:8(16:1)	723.5	253.2		ESI/-		GluCer d18:0/22:0	786.5	266.2		ESI/+		TAG54:7(20:4)	894.7	573.5		ESI/+
PE40:6(18:0_22:6)	790.6	327.3		ESI/-		CL72:8(18:2)	723.5	279.2		ESI/-		GluCer d18:1/24:1	810.5	264.2		ESI/+		TAG54:7(20:5)	894.7	575.5		ESI/+
PE40:5(20:1_20:4)	792.6	303.3		ESI/-		CL72:8(20:3)	723.5	305.3		ESI/-		GluCer d18:0/24:1	812.5	264.2		ESI/+		TAG54:7(18:2)	894.7	597.5		ESI/+
PE40:5(40:2_20:3)	792.6	305.3		ESI/-		CL72:7(16:1)	724.5	253.2		ESI/-		GluCer d18:1/24:0	812.5	266.2		ESI/+		TAG54:7(18:3)	894.7	599.5		ESI/+
PE40:5(18:0_22:5)	792.6	329.3		ESI/-		CL72:7(18:2)	724.5	279.2		ESI/-		GluCer d18:0/24:0	814.5	266.2		ESI/+		TAG54:6(20:4)	896.7	575.6		ESI/+
PE40:4(20:0_20:4)	794.6	303.3		ESI/-		CL72:7(20:4)	724.5	303.3		ESI/-		GluCer d18:1/26:1	838.5	264.2		ESI/+		TAG54:6(22:5)	896.7	549.6		ESI/+
d9-PE36:1p(18:0p/18:1)	737.6	290.2	internal std	ESI/-		CL72:7(20:3)	724.5	305.3		ESI/-		GluCer d18:0/26:1	840.5	264.2		ESI/+		TAG54:6(18:2)	896.7	599.6		ESI/+
PE O-16:1_22:6	746.6	327.3		ESI/-		CL72:6(16:1)	725.5	253.2		ESI/-		GluCer d18:1/26:0	840.5	266.2		ESI/+		TAG54:6(18:3)	896.7	601.6		ESI/+
PE O-16:1_22:5	748.6	329.3		ESI/-		CL72:6(18:2)	725.5	279.2		ESI/-		GluCer d18:0/26:0	842.5	266.2		ESI/+		TAG54:5(20:4)	898.7	577.6		ESI/+
PE O-18:2_20:4	748.6	303.3		ESI/-		CL72:6(18:2)	726.5	279.2		ESI/-		LacCer-d3(d18:1/16:0)	865.6	264.4	internal std	ESI/+		TAG54:5(20:3)	898.7	575.6		ESI/+
PE O-18:1_20:4	750.6	303.3		ESI/-		CL74:11(16:1)	734.5	253.2		ESI/-		LacCer d18:1/14:0	834.4	264.2		ESI/+		TAG54:5(18:1)	898.7	599.6		ESI/+
PE O-18:1_22:6	774.6	327.3		ESI/-		CL74:11(18:2)	734.5	279.2		ESI/-		LacCer d18:0/14:0	836.4	266.2		ESI/+		TAG54:5(18:2)	898.7	601.6		ESI/+
PE O-18:1_22:5	776.6	329.3		ESI/-		CL74:10(16:1)	735.5	253.2		ESI/-		LacCer d18:1/16:0	862.4	264.2		ESI/+		TAG54:5(18:3)	898.7	603.6		ESI/+
PE O-20:1_20:4	778.6	303.3		ESI/-		CL74:10(18:2)	735.5	279.2		ESI/-		LacCer d18:0/16:0	864.4	266.2		ESI/+		TAG54:4(20:3)	900.7	577.6		ESI/+
LPA17:0	423.3	153	internal std	ESI/-		CL74:10(20:4)	735.5	303.3		ESI/-		LacCer d18:1/18:0	890.4	264.2		ESI/+		TAG54:5(16:0)	898.7	625.6		ESI/+
LPA16:2	405.3	153		ESI/-		CL74:9(16:1)	736.5	253.2		ESI/-		LacCer d18:1/20:0	918.5	264.2		ESI/+		TAG54:5(16:1)	898.7	627.6		ESI/+
LPA16:1	407.3	153		ESI/-		CL74:9(18:2)	736.5	279.2		ESI/-		LacCer d18:1/22:0	946.5	264.2		ESI/+		TAG54:4(18:3)	900.8	605.6		ESI/+
LPA16:0	409.3	153		ESI/-		CL74:9(20:4)	736.5	303.3		ESI/-		LacCer d18:1/24:1	972.5	264.2		ESI/+		TAG54:4(18:2)	900.8	603.6		ESI/+
LPA18:2	433.3	153		ESI/-		CL74:9(20:3)	736.5	305.3		ESI/-		LacCer d18:1/24:0	974.5	264.2		ESI/+		TAG54:4(18:1)	900.8	601.6		ESI/+
LPA18:1	435.4	153		ESI/-		CL74:8(16:1)	737.5	253.2		ESI/-		LacCer d18:0/24:1	974.5	266.2		ESI/+		TAG54:4(18:0)	900.8	599.6		ESI/+
LPA18:0	437.4	153		ESI/-		CL74:8(18:2)	737.5	279.2		ESI/-		LacCer d18:0/24:0	976.5	266.2		ESI/+		TAG54:4(16:0)	900.8	627.6		ESI/+
PA34:0	675.5	153	internal std	ESI/-		CL74:8(20:4)	737.5	303.3		ESI/-		LacCer d18:1/26:1	1000.5	264.2		ESI/+		TAG54:4(16:1)	900.8	629.6		ESI/+
PA32:2	643.5	153		ESI/-		CL74:8(20:3)	737.5	305.3		ESI/-		LacCer d18:1/26:0	1002.5	264.2		ESI/+		TAG54:4(16:2)	900.8	631.6		ESI/+
PA32:1	645.5	153		ESI/-		CL74:7(18:2)	738.5	279.2		ESI/-		Gb3 d18:1/17:0	1038.7	264.4	internal std	ESI/+		TAG54:3(16:0)	902.8	629.6		ESI/+
PA32:0	647.5	153		ESI/-		CL74:7(20:3)	738.5	305.3		ESI/-		Gb3 d18:1/16:0	1024.7	264.2		ESI/+		TAG54:3(16:1)	902.8	631.6		ESI/+
PA34:2	671.5	153		ESI/-		CL74:6(20:3)	739.5	305.3		ESI/-		Gb3 d18:1/18:0	1052.7	264.2		ESI/+		TAG54:3(18:0)	902.8	601.6		ESI/+
PA34:1	673.5	153		ESI/-		CL76:13(16:1)	746.5	253.2		ESI/-		Gb3 d18:1/20:0	1080.7	264.2		ESI/+		TAG54:3(18:1)	902.8	603.6		ESI/+
PA36:2	699.5	153		ESI/-		CL76:13(18:2)	746.5	279.2		ESI/-		Gb3 d18:1/22:0	1108.7	264.2		ESI/+		TAG54:3(18:2)	902.8	605.6		ESI/+
PA36:1	701.5	153		ESI/-		CL76:12(16:1)	747.5	253.2		ESI/-		d3-16:0-carnitine	403.4	85.1	internal std	ESI/+		TAG54:2(18:2)	904.8	607.6		ESI/+
PA38:5	721.5	153		ESI/-		CL76:12(18:2)	747.5	279.2		ESI/-		5:0-carnitine	246.3	85.1		ESI/+		TAG54:2(18:1)	904.8	605.6		ESI/+
PA38:4	723.5	153		ESI/-		CL76:12(20:4)	747.5	303.3		ESI/-		6:0-carnitine	260.3	85.1		ESI/+		TAG54:2(18:0)	904.8	603.6		ESI/+
PA38:3	725.5	153		ESI/-		CL76:11(16:1)	748.5	253.2		ESI/-		8:0-carnitine	288.3	85.1		ESI/+		TAG54:1(18:0)	906.8	605.6		ESI/+
PA40:6	747.5	153		ESI/-		CL76:11(18:2)	748.5	279.2		ESI/-		10:0-carnitine	316.3	85.1		ESI/+		TAG54:1(18:1)	906.8	607.6		ESI/+
PA40:5	749.5	153		ESI/-		CL76:11(20:3)	748.5	305.3		ESI/-		12:0-carnitine	344.3	85.1		ESI/+		TAG54:1(17:1)	906.8	621.6		ESI/+
PA34:0-FA	675.5	269.3		ESI/-		CL76:10(18:2)	749.5	279.2		ESI/-		14:0-carnitine	372.3	85.1		ESI/+		TAG54:0(18:0)	908.8	607.6		ESI/+
PA38:4(18:0_20:4)	723.5	303.3		ESI/-		CL76:10(20:4)	749.5	303.3		ESI/-		14:1-carnitine	370.3	85.1		ESI/+		TAG55:7(22:6)	908.8	563.6		ESI/+
PA38:3(18:0_20:3)	725.5	305.3		ESI/-		CL76:10(20:3)	749.5	305.3		ESI/-		14:2-carnitine	368.3	85.1		ESI/+		TAG55:6(22:5)	910.8	563.6		ESI/+
PA40:6(18:0_22:6)	747.5	327.3		ESI/-		CL76:9(18:2)	750.5	279.2		ESI/-		15:0-carnitine	386.4	85.1		ESI/+		TAG55:6(20:4)	910.8	589.6		ESI/+
LPI17:1	583.3	241.1	internal std	ESI/-		CL76:9(20:4)	750.5	303.3		ESI/-		16:0-carnitine	400.4	85.1		ESI/+		TAG55:5(20:4)	912.8	591.6		ESI/+
LPI16:1	569.4	241.1		ESI/-		CL76:9(20:3)	750.5	305.3		ESI/-		16:1-carnitine	398.4	85.1		ESI/+		TAG55:5(19:1)	912.8	599.6		ESI/+
LPI16:0	571.4	241.1		ESI/-		CL78:14(18:2)	759.6	279.2		ESI/-		16:2-carnitine	396.4	85.1		ESI/+		TAG55:5(18:2)	912.8	615.6		ESI/+
LPI18:0	599.4	241.1		ESI/-		CL78:13(20:4)	760.5	303.3		ESI/-		17:0-carnitine	414.4	85.1		ESI/+		TAG55:4(20:3)	914.8	591.6		ESI/+
LPI20:4	619.4	241.1		ESI/-		CL78:13(20:3)	760.5	305.3		ESI/-		17:1-carnitine	412.4	85.1		ESI/+		TAG55:4(19:0)	914.8	599.6		ESI/+
d7-PI33:1(15:0/18:1)	828.6	288.3	internal std	ESI/-		CL78:13(18:2)	760.6	279.2		ESI/-		18:0-carnitine	428.4	85.1		ESI/+		TAG55:4(19:1)	914.8	601.6		ESI/+
diC8-PI-FA	585.3	143.2	internal std	ESI/-		CL78:12(20:4)	761.5	303.3		ESI/-		18:1-carnitine	426.4	85.1		ESI/+		TAG55:4(19:2)	914.8	603.6		ESI/+
PI 36:4(18:2_18:2)	857.6	279.3		ESI/-		CL78:12(20:3)	761.5	305.3		ESI/-		18:2-carnitine	424.4	85.1		ESI/+		TAG55:4(18:1)	914.8	615.6		ESI/+
PI 36:4(16:0_20:4)	857.6	303.3		ESI/-		CL78:12(18:2)	761.6	279.2		ESI/-		18:3-carnitine	422.4	85.1		ESI/+		TAG55:4(18:2)	914.8	617.6		ESI/+
PI 36:3(18:1_18:2)	859.6	281.3		ESI/-		CL78:11(20:3)	762.5	305.3		ESI/-		20:0-carnitine	456.5	85.1		ESI/+		TAG55:3(19:1)	916.8	603.6		ESI/+
PI 36:3(16:0_20:3)	859.6	305.3		ESI/-		CL78:11(18:2)	762.6	279.2		ESI/-		20:1-carnitine	454.5	85.1		ESI/+		TAG55:3(18:1)	916.8	617.6		ESI/+
PI 36:2(18:1_18:1)	861.6	281.2		ESI/-		GM3 d18:1/18:0-d3	1182.6	290	internal std	ESI/-		20:2-carnitine	452.5	85.1		ESI/+		TAG55:3(17:0)	916.8	629.6		ESI/+
PI 36:2(18:0_18:2)	861.6	283.2		ESI/-		GM3 d18:1/16:0	1151.7	290		ESI/-		20:3-carnitine	450.5	85.1		ESI/+		TAG56:8(22:6)	920.8	575.6		ESI/+
PI 38:6(16:0_22:6)	881.6	327.3		ESI/-		GM3 d18:0/16:0	1153.7	290		ESI/-		20:4-carnitine	448.5	85.1		ESI/+		TAG56:8(22:5)	920.8	573.6		ESI/+
PI 38:5(16:0_22:5)	883.6	329.3		ESI/-		GM3 d18:1/18:1	1177.7	290		ESI/-		20:5-carnitine	446.5	85.1		ESI/+		TAG56:8(20:5)	920.8	601.6		ESI/+
PI 38:5(18:0_20:5)	883.6	301.3		ESI/-		GM3 d18:1/18:0	1179.7	290		ESI/-		22:5-carnitine	474.5	85.1		ESI/+		TAG56:8(20:4)	920.8	603.6		ESI/+
PI 38:4(18:0_20:4)	885.6	303.3		ESI/-		GM3 d18:0/18:0	1181.7	290		ESI/-		22:6-carnitine	472.5	85.1		ESI/+		TAG56:8(18:1)	920.9	621.6		ESI/+
PI 38:3(18:0_20:3)	887.6	305.3		ESI/-		GM3 d18:1/20:1	1205.7	290		ESI/-		DAG 18:1/18:1-d5	643.4	344.3	internal std	ESI/+		TAG56:8(18:2)	920.9	623.6		ESI/+
PI 40:6(18:0_22:6)	909.7	327.3		ESI/-		GM3 d18:1/20:0	1207.7	290		ESI/-		DAG 16:0/16:0-d5	591.4	318.2	internal std	ESI/+		TAG56:7(22:6)	922.9	577.6		ESI/+
PI 40:5(18:0_22:5)	911.7	329.3		ESI/-		GM3 d18:0/20:0	1209.7	290		ESI/-		DAG28:0(14:0/14:0)	530.4	285.1		ESI/+		TAG56:7(22:5)	922.9	575.6		ESI/+
PI 40:4(20:0_20:4)	913.7	303.3		ESI/-		GM3 d18:1/22:1	1233.8	290		ESI/-		DAG30:1(14:0/16:1)	556.4	311.2		ESI/+		TAG56:7(20:2)	922.9	597.6		ESI/+
d7-PI33:1(15:0/18:1)	828.6	241.1	internal std	ESI/-		GM3 d18:1/22:0	1235.8	290		ESI/-		DAG32:2(18:2/14:0)	582.4	285.2		ESI/+		TAG56:7(20:4)	922.9	601.6		ESI/+
diC8-PI	585.3	241.1	internal std	ESI/-		GM3 d18:0/22:0	1237.8	290		ESI/-		DAG32:2(16:1/16:1)	582.4	311.2		ESI/+		TAG56:7(20:5)	922.9	603.6		ESI/+
PI 34:2	833.6	241.1		ESI/-		GM3 d18:1/24:1	1261.8	290		ESI/-		DAG32:1(16:1/16:0)	584.4	311.2		ESI/+		TAG56:7(18:2)	922.9	625.6		ESI/+
PI 34:1	835.6	241.1		ESI/-		GM3 d18:1/24:0	1263.8	290		ESI/-		DAG32:1(14:0/18:1)	584.4	339.2		ESI/+		TAG56:7(18:3)	922.9	627.6		ESI/+
PI 36:4	857.6	241.1		ESI/-		GM3 d18:0/24:0	1265.8	290		ESI/-		DAG32:0(16:0/16:0)	586.4	313.2		ESI/+		TAG56:6(22:5)	924.9	577.6		ESI/+
PI 36:3	859.6	241.1		ESI/-		GM3 d18:1/26:1	1289.8	290		ESI/-		DAG34:3(18:2/16:1)	608.4	311.2		ESI/+		TAG56:6(22:4)	924.9	575.6		ESI/+
PI 36:2	861.6	241.1		ESI/-		d7-LPC18:1	529.3	184.1	internal std	ESI/+		DAG34:2(16:0/18:2)	610.4	313.2		ESI/+		TAG56:6(20:1)	924.9	597.6		ESI/+
PI 36:1	863.6	241.1		ESI/-		LysoPC17:0	510.4	184.1	internal std	ESI/+		DAG34:2(16:1/18:1)	610.4	339.2		ESI/+		TAG56:6(20:2)	924.9	599.6		ESI/+
PI 38:6	881.6	241.1		ESI/-		LysoPC14:0e	482.2	184.1		ESI/+		DAG34:1(16:1/18:0)	612.4	341.2		ESI/+		TAG56:6(20:3)	924.9	601.6		ESI/+
PI 38:5	883.6	241.1		ESI/-		LysoPC16:1	494.3	184.1		ESI/+		DAG34:1(16:0/18:1)	612.4	339.2		ESI/+		TAG56:6(20:4)	924.9	603.6		ESI/+
PI 38:4	885.6	241.1		ESI/-		LysoPC16:0	496.3	184.1		ESI/+		DAG34:0(16:0/18:0)	614.4	341.2		ESI/+		TAG56:6(18:2)	924.9	627.6		ESI/+
PI 38:3	887.6	241.1		ESI/-		LysoPC18:3	518.3	184.1		ESI/+		DAG36:4(18:2/18:2)	634.5	337.2		ESI/+		TAG56:6(18:3)	924.9	629.6		ESI/+
PI 40:6	909.7	241.1		ESI/-		LysoPC18:2	520.3	184.1		ESI/+		DAG36:3(18:2/18:1)	636.5	339.2		ESI/+		TAG56:5(22:4)	926.9	577.6		ESI/+
PI 40:5	911.7	241.1		ESI/-		LysoPC18:1	522.3	184.1		ESI/+		DAG36:2(18:1/18:1)	638.5	339.2		ESI/+		TAG56:5(22:1)	926.9	571.6		ESI/+
PI 40:4	913.7	241.1		ESI/-		LysoPC18:0	524.3	184.1		ESI/+		DAG36:2(18:2/18:0)	638.5	341.2		ESI/+		TAG56:5(20:0)	926.9	597.6		ESI/+
LPS17:1	508.3	421.3	internal std	ESI/-		LysoPC20:5	542.3	184.1		ESI/+		DAG36:1(18:1/18:0)	640.5	339.2		ESI/+		TAG56:5(20:1)	926.9	599.6		ESI/+
LPS16:1	494.2	407.2		ESI/-		LysoPC20:4	544.3	184.1		ESI/+		DAG38:5(18:0/20:5)	660.5	341.2		ESI/+		TAG56:5(20:2)	926.9	601.6		ESI/+
LPS16:0	496.2	409.2		ESI/-		LysoPC20:3	546.3	184.1		ESI/+		DAG38:4(18:0/20:4)	662.5	341.2		ESI/+		TAG56:5(20:3)	926.9	603.6		ESI/+
LPS18:1	522.3	435.2		ESI/-		LysoPC22:6	568.3	184.1		ESI/+		DAG38:4(18:1/20:3)	662.5	339.2		ESI/+		TAG56:5(20:4)	926.8	605.6		ESI/+
LPS18:0	524.3	437.2		ESI/-		LysoPC22:5	570.3	184.1		ESI/+		DAG40:6(18:1/22:5)	686.5	339.2		ESI/+		TAG56:5(18:1)	926.9	627.6		ESI/+
d31-PS-FA	791.8	281.3	internal std	ESI/-								DAG40:6(18:0/22:6)	686.5	341.2		ESI/+		TAG56:5(18:2)	926.9	629.6		ESI/+
PS 36:2(18:1_18:1)	786.7	281.2		ESI/-								DAG40:5(18:0/22:5)	688.5	341.2		ESI/+		TAG56:5(18:3)	926.9	631.6		ESI/+
PS 36:1(18:0_18:1)	788.7	283.2		ESI/-														TAG56:4(22:1)	928.9	573.6		ESI/+
PS 38:4(18:0_20:4)	810.7	303.3		ESI/-														TAG56:4(20:0)	928.9	599.6		ESI/+
PS 38:3(18:0_20:3)	812.7	305.3		ESI/-														TAG56:4(20:1)	928.9	601.6		ESI/+
PS 40:6(18:0_22:6)	834.7	327.3		ESI/-														TAG56:4(20:2)	928.9	603.6		ESI/+
PS 40:5(18:0_22:5)	836.7	329.3		ESI/-														TAG56:4(20:3)	928.8	605.6		ESI/+
PS 40:4(20:0_20:4)	838.7	303.3		ESI/-														TAG56:4(19:1)	928.9	615.6		ESI/+
d31-PS(16:0/18:1)	791.8	704.4	internal std	ESI/-														TAG56:4(18:1)	928.9	629.6		ESI/+
PS 34:2	758.7	671.6		ESI/-														TAG56:4(18:2)	928.9	631.6		ESI/+
PS 34:1	760.7	673.6		ESI/-														TAG56:4(18:3)	928.9	633.6		ESI/+
PS 36:2	786.7	699.6		ESI/-														TAG56:3(22:1)	930.9	575.6		ESI/+
PS 36:1	788.7	701.6		ESI/-														TAG56:3(20:0)	930.9	601.6		ESI/+
PS 38:5	808.7	721.6		ESI/-														TAG56:3(20:1)	930.9	603.6		ESI/+
PS 38:4	810.7	723.6		ESI/-														TAG56:3(18:1)	930.9	631.6		ESI/+
PS 38:3	812.7	725.6		ESI/-														TAG56:3(18:2)	930.9	633.6		ESI/+
PS 40:7	832.7	745.6		ESI/-														TAG56:2(22:1)	932.9	577.6		ESI/+
PS 40:6	834.7	747.6		ESI/-														TAG56:2(20:1)	932.9	605.6		ESI/+
PS 40:5	836.7	749.6		ESI/-														TAG56:2(18:1)	932.9	633.6		ESI/+
PS 40:4	838.7	751.6		ESI/-														TAG56:1(24:1)	934.9	551.6		ESI/+
																		TAG56:1(22:0)	934.9	577.6		ESI/+
																		TAG56:1(18:1)	934.9	635.6		ESI/+
																		TAG57:9(22:6)	932.8	587.4		ESI/+
																		TAG57:9(22:5)	932.8	585.4		ESI/+
																		TAG57:8(17:1)	934.8	649.4		ESI/+
																		TAG57:8(22:6)	934.8	589.4		ESI/+
																		TAG57:8(22:5)	934.8	587.4		ESI/+
																		TAG58:9(22:6)	946.9	601.6		ESI/+
																		TAG58:9(22:5)	946.9	599.6		ESI/+
																		TAG58:9(20:5)	946.9	627.6		ESI/+
																		TAG58:8(22:6)	948.9	603.6		ESI/+
																		TAG58:8(22:5)	948.9	601.6		ESI/+
																		TAG58:8(20:4)	948.9	627.6		ESI/+
																		TAG58:7(22:6)	950.9	605.6		ESI/+
																		TAG58:7(22:5)	950.9	603.6		ESI/+
																		TAG58:7(20:5)	950.9	631.6		ESI/+
																		TAG58:7(20:4)	950.9	629.6		ESI/+
																		TAG58:7(20:3)	950.8	627.6		ESI/+
																		TAG58:6(22:5)	952.8	605.4		ESI/+
																		TAG58:6(20:3)	952.8	629.4		ESI/+
																		TAG58:5(20:3)	954.8	631.4		ESI/+
																		TAG58:5(22:1)	954.9	599.6		ESI/+
																		TAG58:5(20:1)	954.9	627.6		ESI/+
																		TAG58:5(18:3)	954.9	659.6		ESI/+
																		TAG58:5(18:2)	954.9	657.6		ESI/+
																		TAG58:4(24:1)	956.9	573.6		ESI/+
																		TAG58:4(22:1)	956.9	601.6		ESI/+
																		TAG58:4(18:1)	956.9	657.6		ESI/+
																		TAG58:4(18:2)	956.9	659.6		ESI/+
																		TAG58:4(18:3)	956.9	661.6		ESI/+
																		TAG58:3(18:2)	958.9	661.6		ESI/+
																		TAG58:3(18:1)	958.9	659.6		ESI/+
																		TAG58:3(22:1)	958.9	603.6		ESI/+
																		TAG58:3(22:2)	958.9	605.6		ESI/+
																		TAG58:3(24:1)	958.9	575.6		ESI/+
																		TAG58:3(24:0)	958.9	573.6		ESI/+
																		TAG58:2(24:0)	960.9	575.6		ESI/+
																		TAG58:2(24:1)	960.9	577.6		ESI/+
																		TAG58:2(22:0)	960.8	603.4		ESI/+
																		TAG58:2(22:1)	960.9	605.6		ESI/+
																		TAG58:2(18:1)	960.9	661.6		ESI/+
																		TAG58:1(24:1)	962.9	577.6		ESI/+
																		TAG60:5(24:1)	982.9	599.6		ESI/+
																		TAG60:5(18:1)	982.9	683.6		ESI/+
																		TAG60:5(18:2)	982.9	685.6		ESI/+
																		TAG60:4(24:1)	984.9	601.6		ESI/+
																		TAG60:4(18:1)	984.9	685.6		ESI/+
																		TAG60:4(18:2)	984.9	687.6		ESI/+
																		TAG60:4(18:3)	984.9	689.6		ESI/+
																		TAG60:3(24:0)	986.9	601.6		ESI/+
																		TAG60:3(24:1)	986.9	603.6		ESI/+
																		TAG60:3(18:1)	986.9	687.6		ESI/+
																		TAG60:3(18:2)	986.9	689.6		ESI/+
																		TAG60:2(26:0)	988.9	575.6		ESI/+
																		TAG60:2(24:0)	988.9	603.6		ESI/+
																		TAG60:2(22:0)	988.9	631.6		ESI/+
																		TAG60:3(18:0)	988.9	687.6		ESI/+
																		TAG60:2(18:1)	988.9	689.6		ESI/+
																		TAG60:2(18:2)	988.9	691.6		ESI/+
